# Supplementary material for: μ-Decane­dioato-bis­[aqua­bis­(1,10-phenanthroline-κ2 N,N′)manganese(II)] dinitrate–sebacic acid–water (1/1/2)
Source: Acta Crystallogr Sect E Struct Rep Online. 2010 Dec 15;67(Pt 1):m80–1. doi: 10.1107/S1600536810051615 (PMC3050195; doi:10.1107/S1600536810051615)
Supplement: Supplementary file 2 [file e-67-00m80-Isup2.hkl]

# 
# h,k,l, Fc-squared, Fo-squared, sigma(Fo-squared) and status flag 
# 
data_I
_shelx_title ' j in P-1' 
_shelx_refln_list_code          4 
_shelx_F_calc_maximum      175.60 
_exptl_crystal_F_000       746.00 
_reflns_d_resolution_high  0.7671 
 
loop_ 
 _symmetry_equiv_pos_as_xyz 
 'x, y, z' 
 '-x, -y, -z' 
 
_cell_length_a    11.6712 
_cell_length_b    12.5316 
_cell_length_c    12.8561 
_cell_angle_alpha  76.678 
_cell_angle_beta   66.845 
_cell_angle_gamma  81.971 
 
_shelx_F_squared_multiplier     1.000 
 
loop_ 
 _refln_index_h 
 _refln_index_k 
 _refln_index_l 
 _refln_F_squared_calc 
 _refln_F_squared_meas 
 _refln_F_squared_sigma 
 _refln_observed_status 
   1   0   0        0.20        0.65      0.16 o 
   2   0   0      712.82      700.85      5.84 o 
   3   0   0     2310.65     2206.10     16.16 o 
   4   0   0       51.17       45.40      1.40 o 
   5   0   0      452.78      384.68      4.00 o 
   6   0   0       34.62       46.57      1.48 o 
   7   0   0      154.31      144.82      3.71 o 
   8   0   0      229.37      259.73      6.86 o 
   9   0   0      213.86      210.42      6.38 o 
  10   0   0       86.93       94.52      4.62 o 
  11   0   0        4.70        3.51      2.10 o 
  12   0   0       15.96       17.25      3.54 o 
  13   0   0       46.46       45.46      4.45 o 
 -13   1   0       16.89       17.60      5.86 o 
 -12   1   0        1.23        1.17      3.88 o 
 -11   1   0      146.33      142.01      4.95 o 
 -10   1   0      147.18      148.81      5.14 o 
  -9   1   0      593.93      619.85     11.99 o 
  -8   1   0       87.51       85.48      3.71 o 
  -7   1   0      821.62      828.22     11.85 o 
  -6   1   0     1169.23     1204.33     11.82 o 
  -5   1   0     2297.53     2439.23     19.95 o 
  -4   1   0     1200.05     1227.65     10.38 o 
  -3   1   0      820.16      833.42      7.71 o 
  -2   1   0      441.69      405.03      4.39 o 
  -1   1   0     2850.01     2817.07     25.55 o 
   0   1   0      152.84      106.71      3.01 o 
   1   1   0     6563.90     6341.59     64.22 o 
   2   1   0    11591.62    10673.35    214.77 o 
   3   1   0      877.69      866.17      7.62 o 
   4   1   0     1313.68     1292.50     11.14 o 
   5   1   0     4022.86     4234.41     33.54 o 
   6   1   0     3666.42     3724.95     28.48 o 
   7   1   0      504.72      493.65      7.18 o 
   8   1   0      147.81      131.46      7.12 o 
   9   1   0      586.16      606.47     18.73 o 
  10   1   0       30.93       23.22      4.12 o 
  11   1   0        2.74        4.43      2.33 o 
  12   1   0      164.51      150.35      6.43 o 
  13   1   0        3.86        2.94      2.88 o 
 -13   2   0       11.61        9.48      5.28 o 
 -12   2   0       19.60       28.89      5.33 o 
 -11   2   0       51.84       56.32      7.61 o 
 -10   2   0       46.27       38.66      4.45 o 
  -9   2   0       86.69       74.65      5.23 o 
  -8   2   0      494.57      504.01     10.96 o 
  -7   2   0      899.00      916.70     12.24 o 
  -6   2   0        0.09       -0.58      0.58 o 
  -5   2   0     2583.00     2701.79     22.97 o 
  -4   2   0     4515.67     4547.66     35.21 o 
  -3   2   0     3161.82     3085.93     27.63 o 
  -2   2   0    19356.10    17034.10    172.74 o 
  -1   2   0     9223.82     8664.50     96.80 o 
   0   2   0      949.17      976.40     11.48 o 
   1   2   0       46.71       65.72      1.54 o 
   2   2   0    12815.36    11776.58    149.38 o 
   3   2   0     2405.83     2272.22     27.03 o 
   4   2   0       38.68       42.37      1.45 o 
   5   2   0     2381.44     2436.84     19.13 o 
   6   2   0      777.11      873.85      8.19 o 
   7   2   0      624.68      659.04      8.97 o 
   8   2   0       25.24       23.21      2.34 o 
   9   2   0        9.34        7.60      2.18 o 
  10   2   0      220.74      235.44      7.66 o 
  11   2   0        0.10       -1.50      2.13 o 
  12   2   0       11.62        9.54      2.90 o 
  13   2   0       59.99       39.68      4.81 o 
 -13   3   0       24.87       18.08      6.13 o 
 -12   3   0        4.87        4.44      4.14 o 
 -11   3   0       91.20       91.61      6.55 o 
 -10   3   0      107.91      100.99      6.30 o 
  -9   3   0      403.16      399.76     11.88 o 
  -8   3   0      385.20      363.37     10.50 o 
  -7   3   0       19.52       12.01      2.97 o 
  -6   3   0      225.97      236.03      9.50 o 
  -5   3   0      232.08      225.96      4.40 o 
  -4   3   0      121.57      115.41      2.21 o 
  -3   3   0      100.04      110.63      1.89 o 
  -2   3   0       17.53       14.11      0.79 o 
  -1   3   0      170.48      199.44      3.18 o 
   0   3   0       63.93       74.53      1.86 o 
   1   3   0    28097.37    25581.30    228.22 o 
   2   3   0       60.03       73.52      2.36 o 
   3   3   0      660.77      618.55      6.61 o 
   4   3   0     1645.09     1657.05     15.55 o 
   5   3   0      925.13      923.86      9.77 o 
   6   3   0      298.71      306.92      4.29 o 
   7   3   0      338.09      342.15      5.73 o 
   8   3   0        0.11       -0.73      1.42 o 
   9   3   0       25.25       38.00      3.61 o 
  10   3   0       12.68       11.18      2.63 o 
  11   3   0       61.73       63.32      6.13 o 
  12   3   0       45.97       39.54      8.63 o 
  13   3   0        9.17        4.88      3.88 o 
 -13   4   0        1.56        4.80      4.38 o 
 -12   4   0       34.69       33.30      6.64 o 
 -11   4   0        3.37        5.59      3.04 o 
 -10   4   0      215.27      205.09      8.57 o 
  -9   4   0      130.39      136.78     10.91 o 
  -8   4   0      117.27      118.04      6.73 o 
  -7   4   0        2.56        1.67      1.64 o 
  -6   4   0      297.84      306.96      7.75 o 
  -5   4   0      158.11      153.05      3.42 o 
  -4   4   0     1037.18     1068.53     11.44 o 
  -3   4   0     1092.92     1193.73     12.27 o 
  -2   4   0     8198.28     8275.34     82.13 o 
  -1   4   0     1873.84     1815.53     18.96 o 
   0   4   0     1138.45     1051.43     10.53 o 
   1   4   0      748.07      799.34      8.48 o 
   2   4   0      336.78      330.61      7.84 o 
   3   4   0        3.09        0.40      0.76 o 
   4   4   0       46.69       60.22      1.72 o 
   5   4   0      199.52      177.22      3.08 o 
   6   4   0     1071.72     1055.29     10.17 o 
   7   4   0     1269.49     1306.71     14.84 o 
   8   4   0       13.25       13.10      3.56 o 
   9   4   0       10.90        5.18      2.26 o 
  10   4   0      278.24      288.05     10.48 o 
  11   4   0       70.78       64.41      5.81 o 
  12   4   0        4.91        6.82      4.38 o 
  13   4   0       81.84       75.34      8.66 o 
 -13   5   0       66.03       85.58      9.36 o 
 -12   5   0        8.97        7.94      4.20 o 
 -11   5   0       11.33       11.30      3.32 o 
 -10   5   0       61.89       54.20      6.87 o 
  -9   5   0       10.46        9.29      3.09 o 
  -8   5   0        0.79        1.28      2.48 o 
  -7   5   0      471.90      467.35     16.71 o 
  -6   5   0        1.45        1.12      1.63 o 
  -5   5   0        1.56        0.86      0.79 o 
  -4   5   0      221.22      241.77      3.59 o 
  -3   5   0     3039.03     3160.19     38.00 o 
  -2   5   0      893.01      980.27     11.03 o 
  -1   5   0      830.13      837.95      9.68 o 
   0   5   0     2407.90     2370.22     22.60 o 
   1   5   0      123.41      132.99      3.52 o 
   2   5   0      651.38      585.78      9.11 o 
   3   5   0     2356.11     2536.41     21.81 o 
   4   5   0     1358.80     1387.12     12.28 o 
   5   5   0      205.60      213.72      4.20 o 
   6   5   0       65.37       56.37      1.98 o 
   7   5   0       33.28       52.12      2.60 o 
   8   5   0       22.04       23.48      2.72 o 
   9   5   0        3.64        0.71      2.44 o 
  10   5   0      136.95      132.43     10.47 o 
  11   5   0        6.93        8.81      4.65 o 
  12   5   0        1.76       -3.68      3.68 o 
  13   5   0       15.28        5.80      5.19 o 
 -12   6   0        2.81        2.84      4.14 o 
 -11   6   0        0.95       -2.96      2.96 o 
 -10   6   0       29.69       23.18      3.81 o 
  -9   6   0      168.23      177.66      7.38 o 
  -8   6   0       45.75       43.32      4.36 o 
  -7   6   0     1385.08     1326.04     37.07 o 
  -6   6   0      123.39      128.31      4.84 o 
  -5   6   0       94.68      108.13      4.01 o 
  -4   6   0     1622.73     1687.51     18.48 o 
  -3   6   0        1.89        0.27      0.55 o 
  -2   6   0      398.51      490.86      6.43 o 
  -1   6   0       13.99       13.75      0.94 o 
   0   6   0      309.06      255.57      3.73 o 
   1   6   0        3.98        4.44      0.64 o 
   2   6   0      759.30      786.14      8.69 o 
   3   6   0        4.89        7.24      0.85 o 
   4   6   0       50.75       72.02      3.40 o 
   5   6   0      112.42       92.45      2.39 o 
   6   6   0      186.81      172.99      6.51 o 
   7   6   0        0.21        0.80      1.50 o 
   8   6   0      421.38      433.66     10.94 o 
   9   6   0      327.99      347.92     16.78 o 
  10   6   0      179.05      214.59     13.52 o 
  11   6   0        0.26       -3.71      3.71 o 
  12   6   0        1.34        5.13      4.98 o 
  13   6   0        6.58        6.88      5.19 o 
 -12   7   0        3.74        3.35      4.41 o 
 -11   7   0       65.82       71.39      7.73 o 
 -10   7   0       17.84       23.34      3.76 o 
  -9   7   0        4.00        2.64      2.33 o 
  -8   7   0      100.88       87.39      8.27 o 
  -7   7   0        2.10        2.22      1.89 o 
  -6   7   0        2.23        4.50      1.71 o 
  -5   7   0       63.04       71.82      3.43 o 
  -4   7   0       13.19       15.34      1.70 o 
  -3   7   0      135.85      150.60      3.19 o 
  -2   7   0     1061.68     1113.93     12.98 o 
  -1   7   0      469.60      446.39      6.38 o 
   0   7   0      772.95      761.32      7.92 o 
   1   7   0      294.67      300.37      4.67 o 
   2   7   0      747.63      767.40     10.61 o 
   3   7   0      576.19      636.77      7.25 o 
   4   7   0       16.40       28.99      1.64 o 
   5   7   0      326.82      324.13      5.46 o 
   6   7   0       13.55       16.67      1.61 o 
   7   7   0        2.00        1.03      1.81 o 
   8   7   0      271.74      258.94     10.52 o 
   9   7   0      381.17      441.70     23.73 o 
  10   7   0        0.55        0.00      4.50 o 
  11   7   0        0.70       -0.03      4.65 o 
  12   7   0        9.62        3.95      5.52 o 
 -11   8   0       84.13      101.36      8.84 o 
 -10   8   0       12.13       21.64      4.74 o 
  -9   8   0      149.07      143.92      6.85 o 
  -8   8   0       38.64       40.45      5.28 o 
  -7   8   0        2.64        3.68      1.97 o 
  -6   8   0      275.98      272.90      7.84 o 
  -5   8   0      156.07      150.30      5.28 o 
  -4   8   0      184.76      191.15      5.76 o 
  -3   8   0       85.87       83.85      2.71 o 
  -2   8   0      523.39      517.20     11.37 o 
  -1   8   0      104.33      116.53      3.23 o 
   0   8   0      253.44      253.42      3.78 o 
   1   8   0      126.32      129.45      3.88 o 
   2   8   0       91.11      108.93      2.94 o 
   3   8   0      137.85      129.86      3.35 o 
   4   8   0      262.12      231.75      4.70 o 
   5   8   0        5.01        4.50      1.33 o 
   6   8   0       12.57        9.81      2.30 o 
   7   8   0      225.19      182.68      7.43 o 
   8   8   0      123.07      117.78     14.84 o 
   9   8   0       17.09       18.48      4.74 o 
  10   8   0        5.58        5.98      5.07 o 
  11   8   0       44.29       62.85      9.72 o 
  12   8   0        4.01        7.30      6.01 o 
 -11   9   0        0.56       -1.69      3.65 o 
 -10   9   0        4.95        1.54      3.77 o 
  -9   9   0        0.47       -2.69      2.69 o 
  -8   9   0       11.30        8.84      2.69 o 
  -7   9   0        4.53        1.64      2.07 o 
  -6   9   0       27.44       26.26      2.99 o 
  -5   9   0      368.70      378.72      9.75 o 
  -4   9   0       10.65       11.61      2.07 o 
  -3   9   0      296.18      295.54      5.98 o 
  -2   9   0      589.27      571.12     10.35 o 
  -1   9   0      110.63      107.23      3.64 o 
   0   9   0      438.12      449.09      6.84 o 
   1   9   0      295.12      278.72      5.67 o 
   2   9   0      827.53      849.28     10.64 o 
   3   9   0      175.04      158.07      3.86 o 
   4   9   0        0.49        1.23      1.32 o 
   5   9   0       35.96       63.78      7.70 o 
   6   9   0       96.99       96.49      6.63 o 
   7   9   0      258.36      227.95     15.36 o 
   8   9   0       98.11       85.43     10.41 o 
   9   9   0        1.88       -3.32      4.62 o 
  10   9   0        4.97        4.05      5.89 o 
  11   9   0       13.00        9.06      6.40 o 
 -10  10   0        0.04       -1.99      3.68 o 
  -9  10   0      104.23       90.98      7.49 o 
  -8  10   0       20.25       24.54      4.44 o 
  -7  10   0       18.14       20.85      4.18 o 
  -6  10   0      217.38      246.53      8.14 o 
  -5  10   0        0.21        0.79      2.88 o 
  -4  10   0      483.76      467.84     11.62 o 
  -3  10   0       62.37       50.70      3.58 o 
  -2  10   0       35.45       40.18      2.54 o 
  -1  10   0       88.84       78.19      3.60 o 
   0  10   0      807.16      788.05     13.28 o 
   1  10   0        2.15        2.37      1.15 o 
   2  10   0      220.15      229.98      6.67 o 
   3  10   0      371.26      356.22      7.34 o 
   4  10   0       20.64       24.27      3.45 o 
   5  10   0      136.09      121.02      5.19 o 
   6  10   0      546.16      515.90     12.88 o 
   7  10   0       89.72      101.27     16.59 o 
   8  10   0        3.14        2.69      4.80 o 
   9  10   0        3.86       -1.51      5.04 o 
  10  10   0        0.95       -3.35      5.31 o 
  11  10   0        8.84       14.19      7.94 o 
  -9  11   0        4.77        8.39      4.23 o 
  -8  11   0       16.61       17.09      4.35 o 
  -7  11   0       17.55       13.34      3.86 o 
  -6  11   0       14.99        8.93      2.66 o 
  -5  11   0      660.05      623.16     15.05 o 
  -4  11   0       54.66       58.00      4.09 o 
  -3  11   0      138.28      133.75      5.98 o 
  -2  11   0       46.25       57.15      3.04 o 
  -1  11   0      129.24      126.11      4.77 o 
   0  11   0      372.61      394.14      9.20 o 
   1  11   0      302.03      295.26      5.90 o 
   2  11   0      123.41      107.70      3.94 o 
   3  11   0      129.36      110.31      5.12 o 
   4  11   0       59.00       67.74      3.75 o 
   5  11   0      129.32      121.25      4.94 o 
   6  11   0        3.78        5.04      2.74 o 
   7  11   0      128.53      122.14     16.32 o 
   8  11   0        0.33        5.37      4.23 o 
   9  11   0       31.09       19.65      7.09 o 
  10  11   0       73.79       57.66     10.99 o 
  -8  12   0        0.31       -1.30      3.32 o 
  -7  12   0        9.33        8.75      3.80 o 
  -6  12   0       13.81       10.29      3.92 o 
  -5  12   0       18.79       16.21      3.19 o 
  -4  12   0      401.84      410.63     11.84 o 
  -3  12   0      151.77      154.35      6.87 o 
  -2  12   0       77.72       87.22      4.85 o 
  -1  12   0      124.09      122.61      4.68 o 
   0  12   0        1.32        3.35      1.93 o 
   1  12   0     1144.18     1131.47     18.74 o 
   2  12   0      402.93      390.19      7.78 o 
   3  12   0      138.14      140.64      4.87 o 
   4  12   0       39.83       43.84      3.41 o 
   5  12   0       68.23       57.85      3.95 o 
   6  12   0       31.97       34.93      4.37 o 
   7  12   0       36.16       20.01      6.73 o 
   8  12   0       66.29       67.28     10.35 o 
   9  12   0       92.89      101.48     12.80 o 
  -7  13   0       45.50       44.52      6.28 o 
  -6  13   0       18.63       23.15      4.98 o 
  -5  13   0       96.49      105.08      8.00 o 
  -4  13   0      190.13      173.45     10.23 o 
  -3  13   0      133.80      140.25      6.44 o 
  -2  13   0        5.68        5.80      2.64 o 
  -1  13   0        3.14        3.45      1.90 o 
   0  13   0       62.54       69.71      4.14 o 
   1  13   0       13.79        9.57      2.47 o 
   2  13   0      312.07      318.45      7.24 o 
   3  13   0        5.14        3.40      2.17 o 
   4  13   0       33.94       34.65      3.59 o 
   5  13   0      114.38      101.28      6.19 o 
   6  13   0        0.16        5.55      5.01 o 
   7  13   0       12.78       13.58      6.28 o 
   8  13   0      168.06      195.76     15.61 o 
  -5  14   0        1.62        2.66      3.62 o 
  -4  14   0       25.31       15.46      5.04 o 
  -3  14   0       35.57       30.76      4.90 o 
  -2  14   0      161.76      172.20     15.73 o 
  -1  14   0       73.96       76.22     14.08 o 
   0  14   0        5.25       -1.89      3.00 o 
   1  14   0      112.63      117.31      6.71 o 
   2  14   0       61.20       70.32     12.88 o 
   3  14   0      103.76       94.48      4.63 o 
   4  14   0      118.40      120.46      5.63 o 
   5  14   0        1.14        3.06      3.45 o 
   6  14   0       90.95      106.13     10.60 o 
   7  14   0       18.14       20.35      7.09 o 
  -3  15   0       72.65       83.98      8.87 o 
  -2  15   0       15.83       13.95      4.92 o 
  -1  15   0        0.38       -1.72      3.89 o 
   0  15   0       26.84       26.59      6.34 o 
   1  15   0        2.50       -0.54      4.26 o 
   2  15   0      133.82      141.69     22.46 o 
   3  15   0       48.38       40.72      6.32 o 
   4  15   0        3.02        3.47      2.79 o 
   5  15   0       11.89       12.96      4.91 o 
  -4 -15   1        5.22        1.74      3.61 o 
  -3 -15   1        1.86        2.53      2.87 o 
  -2 -15   1       23.66       26.35      7.12 o 
  -1 -15   1       29.75       35.95      7.49 o 
   0 -15   1        9.46       12.26      5.40 o 
   1 -15   1        1.58        1.24      4.44 o 
   2 -15   1        0.48       -2.69      3.89 o 
   3 -15   1       78.36       93.21      9.54 o 
  -6 -14   1       19.18       14.13      6.22 o 
  -5 -14   1       45.92       37.28      7.52 o 
  -4 -14   1       38.07       34.42      5.04 o 
  -3 -14   1       18.79       25.80      3.40 o 
  -2 -14   1       99.95      105.63      4.73 o 
  -1 -14   1      127.51      114.62      8.57 o 
   0 -14   1       28.86       22.28      4.85 o 
   1 -14   1        1.31        3.29      3.53 o 
   2 -14   1       22.74       19.40      4.78 o 
   3 -14   1       66.98       66.83      7.79 o 
   4 -14   1       22.03       18.26      5.16 o 
   5 -14   1        0.48        0.15      3.80 o 
  -7 -13   1       75.69       72.63     10.78 o 
  -6 -13   1        6.14        5.31      5.16 o 
  -5 -13   1       25.59       26.12      4.76 o 
  -4 -13   1       73.29       92.99      5.35 o 
  -3 -13   1       26.16       27.43      3.46 o 
  -2 -13   1       78.23      107.75      6.60 o 
  -1 -13   1      325.66      332.27      7.41 o 
   0 -13   1       53.18       63.63      5.09 o 
   1 -13   1       88.67       85.90      5.63 o 
   2 -13   1       48.33       51.79      5.57 o 
   3 -13   1        1.56        0.53      1.78 o 
   4 -13   1       30.98       27.74      5.52 o 
   5 -13   1       58.11       44.95      6.31 o 
   6 -13   1       86.13       77.94      7.58 o 
   7 -13   1       13.03       10.99      4.74 o 
  -9 -12   1        1.26        4.65      6.94 o 
  -8 -12   1       27.77       12.65      6.88 o 
  -7 -12   1       45.71       31.42      7.82 o 
  -6 -12   1       96.39      110.45     11.47 o 
  -5 -12   1       80.07       74.29      5.66 o 
  -4 -12   1       42.97       45.28      3.62 o 
  -3 -12   1       85.85       84.23      4.25 o 
  -2 -12   1        3.47        1.99      1.83 o 
  -1 -12   1      285.99      285.40      6.48 o 
   0 -12   1      445.88      440.87     10.06 o 
   1 -12   1        4.18        3.67      3.15 o 
   2 -12   1       59.00       67.62      4.03 o 
   3 -12   1       49.27       49.21      5.83 o 
   4 -12   1       11.11        5.49      2.70 o 
   5 -12   1      226.36      255.44      9.46 o 
   6 -12   1        1.63       -1.45      3.05 o 
   7 -12   1       37.57       29.79      5.43 o 
   8 -12   1        1.13        3.56      3.83 o 
 -10 -11   1        0.02        0.36      6.37 o 
  -9 -11   1       51.35       53.46     10.47 o 
  -8 -11   1       46.21       39.21      8.57 o 
  -7 -11   1      205.88      205.97     13.60 o 
  -6 -11   1      209.27      218.26     10.92 o 
  -5 -11   1       46.25       41.71      4.74 o 
  -4 -11   1      148.77      165.67      5.52 o 
  -3 -11   1       11.74       12.20      2.17 o 
  -2 -11   1        2.70        4.04      1.74 o 
  -1 -11   1        7.00        5.59      1.67 o 
   0 -11   1       66.32       64.16      2.87 o 
   1 -11   1      317.48      296.45      8.47 o 
   2 -11   1      111.98      115.56      4.80 o 
   3 -11   1       37.61       26.94      2.61 o 
   4 -11   1      550.69      528.23     10.29 o 
   5 -11   1       49.41       50.92      7.40 o 
   6 -11   1       62.50       61.14      4.84 o 
   7 -11   1        4.79        3.17      3.38 o 
   8 -11   1       29.60       33.84      5.52 o 
   9 -11   1       86.96       81.11      7.91 o 
 -10 -10   1       11.59       12.71      7.58 o 
  -9 -10   1       18.91       13.04      6.70 o 
  -8 -10   1       66.35       50.74      9.51 o 
  -7 -10   1      162.64      158.80     10.16 o 
  -6 -10   1      164.58      156.32     11.00 o 
  -5 -10   1       51.53       46.24      4.41 o 
  -4 -10   1        5.54        7.80      1.96 o 
  -3 -10   1      275.30      274.59      7.66 o 
  -2 -10   1      181.22      185.80      6.85 o 
  -1 -10   1      421.36      407.53      7.71 o 
   0 -10   1      608.43      624.19     10.39 o 
   1 -10   1      108.95      103.01      4.49 o 
   2 -10   1       41.63       46.18      3.12 o 
   3 -10   1       48.39       54.70      3.13 o 
   4 -10   1       77.63       62.74      3.08 o 
   5 -10   1      701.06      690.28     16.28 o 
   6 -10   1        1.71        4.14      2.45 o 
   7 -10   1       45.56       37.68      5.89 o 
   8 -10   1       52.67       47.87      5.92 o 
   9 -10   1       14.03        9.90      4.11 o 
  10 -10   1       66.23       66.68      7.52 o 
 -11  -9   1       46.89       62.76      9.84 o 
 -10  -9   1       11.38        2.72      5.34 o 
  -9  -9   1       19.38       26.87      5.23 o 
  -8  -9   1      104.76      122.10     12.50 o 
  -7  -9   1       19.13       18.50      4.53 o 
  -6  -9   1      202.77      225.58     13.16 o 
  -5  -9   1        6.79        6.42      1.79 o 
  -4  -9   1      233.18      247.38      8.11 o 
  -3  -9   1      146.52      138.31      6.71 o 
  -2  -9   1       81.66      102.36      3.46 o 
  -1  -9   1     1405.56     1345.28     16.38 o 
   0  -9   1      814.48      807.44     14.48 o 
   1  -9   1      492.73      481.40      7.95 o 
   2  -9   1       13.75       11.25      1.90 o 
   3  -9   1      231.29      238.94      6.09 o 
   4  -9   1       30.92       31.01      2.29 o 
   5  -9   1      345.60      354.60     13.43 o 
   6  -9   1      535.09      544.04     13.56 o 
   7  -9   1       45.95       46.88      4.06 o 
   8  -9   1        3.97        8.79      2.69 o 
   9  -9   1       18.80       12.50      4.20 o 
  10  -9   1       14.90       19.65      4.92 o 
  11  -9   1      114.59      121.50      9.72 o 
 -11  -8   1        7.61       11.86      6.13 o 
 -10  -8   1       39.32       46.67      8.60 o 
  -9  -8   1       11.69        6.98      3.78 o 
  -8  -8   1      141.43      136.56     19.70 o 
  -7  -8   1      208.27      204.58      9.42 o 
  -6  -8   1       10.47       14.78      3.06 o 
  -5  -8   1       53.27       47.86      3.08 o 
  -4  -8   1       28.56       26.73      2.16 o 
  -3  -8   1      143.66      140.90      4.70 o 
  -2  -8   1      366.36      379.50      6.51 o 
  -1  -8   1       77.03       60.26      2.72 o 
   0  -8   1      104.63       95.76      3.03 o 
   1  -8   1       15.76       20.85      1.53 o 
   2  -8   1     1035.50     1066.99     15.83 o 
   3  -8   1      472.20      465.91      9.07 o 
   4  -8   1       24.91       25.72      2.08 o 
   5  -8   1       48.32       52.11      2.67 o 
   6  -8   1      599.15      576.64     12.19 o 
   7  -8   1      254.35      243.52      8.19 o 
   8  -8   1       38.47       44.06      4.06 o 
   9  -8   1       37.65       39.78      4.92 o 
  10  -8   1        9.19        3.83      3.56 o 
  11  -8   1       62.04       66.56      7.58 o 
 -12  -7   1        1.60        6.94      5.37 o 
 -11  -7   1       33.05       32.42      7.34 o 
 -10  -7   1      136.93      148.79     12.20 o 
  -9  -7   1      121.62      123.43     11.11 o 
  -8  -7   1      263.40      280.22     11.32 o 
  -7  -7   1       99.68       97.19     22.07 o 
  -6  -7   1       28.85       24.61      2.89 o 
  -5  -7   1        4.14        7.99      3.37 o 
  -4  -7   1      249.26      267.09      5.04 o 
  -3  -7   1      201.75      210.77      4.11 o 
  -2  -7   1       50.69       49.61      2.16 o 
  -1  -7   1     1543.66     1488.36     17.14 o 
   0  -7   1       83.51       86.55      2.58 o 
   1  -7   1      179.79      191.03      3.23 o 
   2  -7   1      609.61      554.04      9.23 o 
   3  -7   1        2.55        6.25      1.23 o 
   4  -7   1      336.89      336.50      6.91 o 
   5  -7   1       38.14       33.16      2.07 o 
   6  -7   1       35.17       32.62      2.17 o 
   7  -7   1      878.85      882.12     21.49 o 
   8  -7   1      204.68      203.06      7.66 o 
   9  -7   1      151.38      170.60      7.46 o 
  10  -7   1        4.58        3.14      2.71 o 
  11  -7   1       18.99        8.78      4.35 o 
  12  -7   1       12.82        6.01      4.65 o 
 -12  -6   1       10.73        9.57      5.55 o 
 -11  -6   1        2.25       -0.36      4.20 o 
 -10  -6   1      323.95      327.67     16.90 o 
  -9  -6   1      206.60      203.78     13.10 o 
  -8  -6   1       25.09       18.02      5.46 o 
  -7  -6   1        5.92        5.09      3.49 o 
  -6  -6   1       89.28       83.90      4.29 o 
  -5  -6   1       52.16       53.76      2.82 o 
  -4  -6   1       67.66       78.93      2.20 o 
  -3  -6   1        0.36        0.05      0.72 o 
  -2  -6   1      146.79      128.56      2.63 o 
  -1  -6   1       16.09       18.05      1.21 o 
   0  -6   1     1153.37     1061.11     12.64 o 
   1  -6   1       59.33       59.04      1.68 o 
   2  -6   1        1.62        0.38      0.50 o 
   3  -6   1      103.66       78.46      2.27 o 
   4  -6   1      153.72      161.53      3.95 o 
   5  -6   1      111.50      129.56      3.79 o 
   6  -6   1      179.96      182.12      4.80 o 
   7  -6   1      647.25      614.71     11.33 o 
   8  -6   1      522.78      522.23     13.48 o 
   9  -6   1        5.95        8.27      2.70 o 
  10  -6   1       13.71       15.56      3.22 o 
  11  -6   1        7.48       11.11      4.47 o 
  12  -6   1        0.26       -3.23      3.62 o 
 -13  -5   1       36.76       26.14      6.58 o 
 -12  -5   1        0.04        1.48      4.11 o 
 -11  -5   1       40.45       48.36      7.64 o 
 -10  -5   1        1.44       -0.39      3.50 o 
  -9  -5   1      126.62      149.13      7.89 o 
  -8  -5   1        5.76        3.92      2.69 o 
  -7  -5   1       78.71       80.38      4.05 o 
  -6  -5   1      465.81      467.14      7.85 o 
  -5  -5   1      150.19      165.86      3.24 o 
  -4  -5   1       17.93       26.23      1.37 o 
  -3  -5   1     3490.72     3502.60     38.60 o 
  -2  -5   1      502.17      507.21      6.09 o 
  -1  -5   1       69.36       55.27      1.78 o 
   0  -5   1      143.72      162.76      2.70 o 
   1  -5   1       58.02       52.87      1.46 o 
   2  -5   1     1804.32     1862.70     16.75 o 
   3  -5   1        1.04        0.17      0.64 o 
   4  -5   1      534.79      512.70      6.62 o 
   5  -5   1      537.57      513.46      7.86 o 
   6  -5   1      208.72      195.46      4.99 o 
   7  -5   1       74.48       70.27      3.29 o 
   8  -5   1     1444.79     1403.74     28.08 o 
   9  -5   1      488.68      522.43     13.96 o 
  10  -5   1       23.92       17.83      3.52 o 
  11  -5   1       12.22        8.63      3.27 o 
  12  -5   1       71.01       79.51      8.48 o 
  13  -5   1        0.65       -0.69      3.92 o 
 -13  -4   1        6.21        2.17      4.35 o 
 -12  -4   1       34.48       36.77      6.52 o 
 -11  -4   1       10.02       12.49      3.71 o 
 -10  -4   1      110.75      110.85      6.93 o 
  -9  -4   1        7.30        9.54      2.60 o 
  -8  -4   1        0.27        1.01      1.95 o 
  -7  -4   1      161.80      158.39      5.92 o 
  -6  -4   1      285.66      306.50     10.43 o 
  -5  -4   1       19.13       18.21      1.21 o 
  -4  -4   1       63.52       56.72      1.70 o 
  -3  -4   1      188.52      190.18      2.86 o 
  -2  -4   1     1755.20     1595.75     15.01 o 
  -1  -4   1     2570.62     2551.94     24.52 o 
   0  -4   1     1024.32      956.01      9.43 o 
   1  -4   1      105.89      102.06      1.82 o 
   2  -4   1     1111.24     1176.66     12.71 o 
   3  -4   1     5481.24     5755.19     48.79 o 
   4  -4   1       49.39       45.59      1.64 o 
   5  -4   1       33.80       36.74      1.63 o 
   6  -4   1       77.49       70.59      2.66 o 
   7  -4   1       15.66       19.29      2.05 o 
   8  -4   1       21.93       13.21      2.75 o 
   9  -4   1       26.07       27.47      3.76 o 
  10  -4   1      109.33      110.19      6.39 o 
  11  -4   1        0.84        4.29      4.92 o 
  12  -4   1       10.25       10.41      4.38 o 
  13  -4   1      122.40      132.15     11.08 o 
 -13  -3   1       60.13       52.35      7.15 o 
 -12  -3   1        1.46        5.06      3.21 o 
 -11  -3   1      138.64      147.73     13.18 o 
 -10  -3   1       51.31       47.88      5.36 o 
  -9  -3   1        2.34        5.01      3.57 o 
  -8  -3   1      181.44      164.45     10.60 o 
  -7  -3   1      168.30      192.90      7.96 o 
  -6  -3   1       17.65        9.81      1.29 o 
  -5  -3   1        2.12        1.61      0.72 o 
  -4  -3   1      401.50      434.65      5.45 o 
  -3  -3   1      174.45      180.52      3.47 o 
  -2  -3   1      704.51      624.27      6.31 o 
  -1  -3   1        2.03        6.22      0.69 o 
   0  -3   1     3412.30     3416.91     28.25 o 
   1  -3   1      316.16      300.41      3.52 o 
   2  -3   1     1817.58     1806.97     17.29 o 
   3  -3   1       41.36       37.39      1.14 o 
   4  -3   1     1310.62     1266.50     11.24 o 
   5  -3   1      244.62      247.36      3.15 o 
   6  -3   1     1367.22     1369.57     12.68 o 
   7  -3   1     1385.13     1387.54     21.50 o 
   8  -3   1      155.44      147.13      7.77 o 
   9  -3   1      484.08      492.71     13.52 o 
  10  -3   1        1.68        4.22      2.40 o 
  11  -3   1       69.63       70.40      7.20 o 
  12  -3   1       16.02       16.50      7.47 o 
  13  -3   1        6.12       12.04      5.07 o 
 -13  -2   1        1.61        0.61      4.98 o 
 -12  -2   1      236.92      212.81     11.08 o 
 -11  -2   1       16.17       22.78      3.68 o 
 -10  -2   1        3.22        4.41      2.58 o 
  -9  -2   1        6.82        7.67      2.21 o 
  -8  -2   1       25.26       29.30      4.53 o 
  -7  -2   1       16.21       26.77      3.22 o 
  -6  -2   1        0.80        1.15      0.80 o 
  -5  -2   1     3120.92     3180.86     24.60 o 
  -4  -2   1     1510.14     1591.07     14.35 o 
  -3  -2   1      786.53      816.19      9.04 o 
  -2  -2   1     1581.76     1509.89     15.04 o 
  -1  -2   1     1245.97     1281.14     15.57 o 
   0  -2   1      454.92      470.34      5.80 o 
   1  -2   1     1310.97     1298.21     14.11 o 
   2  -2   1      789.37      827.60      7.83 o 
   3  -2   1      252.19      284.73      3.67 o 
   4  -2   1      369.20      363.81      4.39 o 
   5  -2   1      407.44      400.21      4.97 o 
   6  -2   1      102.30      104.20      2.14 o 
   7  -2   1      236.79      213.59      5.38 o 
   8  -2   1      789.09      817.86     14.06 o 
   9  -2   1       22.39       18.59      3.48 o 
  10  -2   1       69.45       68.42      4.10 o 
  11  -2   1       37.06       41.88      2.58 o 
  12  -2   1       17.90       11.65      3.81 o 
  13  -2   1       39.31       43.20      7.43 o 
  14  -2   1        2.66       -0.51      4.59 o 
 -13  -1   1       17.49       13.37      3.12 o 
 -12  -1   1       26.11       25.74      3.36 o 
 -11  -1   1      302.70      295.94     10.25 o 
 -10  -1   1       15.19       19.17      2.79 o 
  -9  -1   1       12.82       14.65      3.79 o 
  -8  -1   1      107.99       99.08      5.30 o 
  -7  -1   1      157.79      162.29      4.82 o 
  -6  -1   1      553.07      560.02      6.94 o 
  -5  -1   1     2985.77     3007.91     24.52 o 
  -4  -1   1        4.21        4.29      0.59 o 
  -3  -1   1     1736.16     1761.71     14.24 o 
  -2  -1   1     1714.75     1709.70     14.71 o 
  -1  -1   1      533.79      550.61      7.17 o 
   0  -1   1    10299.05     9779.59    121.11 o 
   1  -1   1        0.13       -0.41      0.41 o 
   2  -1   1     3029.66     3101.53     29.65 o 
   3  -1   1     2388.69     2311.00     18.42 o 
   4  -1   1     2103.91     2111.57     16.50 o 
   5  -1   1     1324.31     1271.41     10.74 o 
   6  -1   1     1434.37     1583.41     13.32 o 
   7  -1   1     2028.16     2054.82     20.97 o 
   8  -1   1      201.53      197.85      4.73 o 
   9  -1   1       91.65       97.48      4.30 o 
  10  -1   1        0.48       -0.11      1.68 o 
  11  -1   1       53.80       48.83      3.58 o 
  12  -1   1       40.30       49.64      6.23 o 
  13  -1   1        6.33        2.87      4.56 o 
  14  -1   1       24.57       22.55      6.91 o 
 -13   0   1        0.92       -1.84      4.77 o 
 -12   0   1       20.08       18.74      3.76 o 
 -11   0   1        1.00        2.06      2.02 o 
 -10   0   1      163.23      170.95      5.81 o 
  -9   0   1       71.76       62.70      3.65 o 
  -8   0   1       59.59       62.38      3.42 o 
  -7   0   1      492.98      540.24     10.15 o 
  -6   0   1      362.78      320.29      5.81 o 
  -5   0   1     1717.43     1944.99     17.41 o 
  -4   0   1     1207.54     1150.71     14.16 o 
  -3   0   1      554.24      553.32      5.99 o 
  -2   0   1       86.99       83.97      1.39 o 
  -1   0   1      927.14      903.23      9.06 o 
   0   0   1      514.56      545.72     10.48 o 
   1   0   1    13244.96    11755.15    102.64 o 
   2   0   1     1281.37     1307.84     10.85 o 
   3   0   1       12.17       13.31      0.60 o 
   4   0   1        6.07        6.67      0.55 o 
   5   0   1       32.55       21.48      1.18 o 
   6   0   1      249.14      227.77      3.20 o 
   7   0   1       85.86       90.15      2.64 o 
   8   0   1      712.43      742.29     10.25 o 
   9   0   1       64.56       57.22      3.04 o 
  10   0   1      145.19      129.82      5.35 o 
  11   0   1       20.17       19.94      2.89 o 
  12   0   1        9.80        7.85      4.50 o 
  13   0   1      109.72      121.24      5.78 o 
  14   0   1       13.84        5.52      5.10 o 
 -13   1   1       56.32       59.44      8.72 o 
 -12   1   1       50.10       41.38      7.40 o 
 -11   1   1       56.60       51.26      5.59 o 
 -10   1   1      145.09      160.66      6.49 o 
  -9   1   1        0.76        2.40      1.56 o 
  -8   1   1      195.11      184.93      5.20 o 
  -7   1   1       25.62       31.90      3.45 o 
  -6   1   1       25.52       43.54      1.75 o 
  -5   1   1     1528.69     1477.23     12.01 o 
  -4   1   1      483.66      484.69      5.45 o 
  -3   1   1     4012.21     4006.75     33.11 o 
  -2   1   1    10145.06     9941.44     93.79 o 
  -1   1   1     5995.58     6041.52     67.96 o 
   0   1   1     4812.40     4690.13     53.05 o 
   1   1   1      150.20      141.43      1.98 o 
   2   1   1     3207.20     3217.25     24.21 o 
   3   1   1     5334.22     5215.33     42.54 o 
   4   1   1     2222.09     2239.56     16.65 o 
   5   1   1     2374.54     2374.79     18.73 o 
   6   1   1      951.06     1135.85     10.55 o 
   7   1   1      560.40      563.31      7.16 o 
   8   1   1        1.94       -0.33      1.15 o 
   9   1   1      709.29      710.88     11.94 o 
  10   1   1       54.78       44.36      3.08 o 
  11   1   1       85.36       76.73      4.73 o 
  12   1   1       66.24       64.49      4.61 o 
  13   1   1       12.72        9.54      2.96 o 
  14   1   1        4.25        4.60      3.24 o 
 -13   2   1        1.05       -1.30      4.41 o 
 -12   2   1       13.88        5.10      4.41 o 
 -11   2   1      295.35      292.25     23.89 o 
 -10   2   1       27.65       20.62      3.72 o 
  -9   2   1       21.45       27.86      3.81 o 
  -8   2   1        1.36        0.89      2.03 o 
  -7   2   1      260.33      256.42      8.08 o 
  -6   2   1      529.56      489.04      9.15 o 
  -5   2   1      385.94      455.59      5.33 o 
  -4   2   1     6134.08     6293.17     55.44 o 
  -3   2   1        1.78        2.20      0.57 o 
  -2   2   1      113.32      124.88      2.47 o 
  -1   2   1      785.25      709.90     10.55 o 
   0   2   1      212.22      257.60      3.58 o 
   1   2   1      251.66      263.69      2.70 o 
   2   2   1     2095.65     2162.25     19.51 o 
   3   2   1      243.15      240.94      3.20 o 
   4   2   1     3242.85     3254.92     25.49 o 
   5   2   1        2.00        2.94      0.57 o 
   6   2   1     5045.78     5301.60     41.63 o 
   7   2   1      321.46      323.74      4.69 o 
   8   2   1      332.38      338.40      7.60 o 
   9   2   1      366.88      383.32      8.18 o 
  10   2   1        6.73        5.79      1.86 o 
  11   2   1      203.36      195.44      7.27 o 
  12   2   1       50.92       50.80      4.93 o 
  13   2   1       17.04       20.09      4.03 o 
  14   2   1       16.13       20.22      4.27 o 
 -13   3   1        5.59        0.60      4.29 o 
 -12   3   1       30.81       25.45      6.10 o 
 -11   3   1        1.98       -0.29      2.70 o 
 -10   3   1       63.42       59.87      5.19 o 
  -9   3   1      349.95      326.90     10.64 o 
  -8   3   1      655.60      648.15     17.66 o 
  -7   3   1      669.80      640.12     14.57 o 
  -6   3   1        7.50        5.91      2.73 o 
  -5   3   1     2169.43     2067.60     19.55 o 
  -4   3   1     2686.58     2992.65     35.65 o 
  -3   3   1     4036.36     4174.49     44.45 o 
  -2   3   1     2445.60     2349.03     31.92 o 
  -1   3   1     2327.17     2355.38     36.27 o 
   0   3   1     1941.78     1757.16     15.92 o 
   1   3   1    23405.90    20545.23    350.46 o 
   2   3   1    23665.95    21591.25    303.69 o 
   3   3   1      556.35      472.43      5.01 o 
   4   3   1      924.96      923.59      8.84 o 
   5   3   1     3142.00     3164.49     24.10 o 
   6   3   1       22.44       29.97      1.38 o 
   7   3   1      557.78      625.58      7.77 o 
   8   3   1      203.05      201.96      5.89 o 
   9   3   1       81.69       86.43      4.05 o 
  10   3   1       28.92       26.81      2.86 o 
  11   3   1        1.75       -1.41      2.77 o 
  12   3   1      124.82      106.83      6.98 o 
  13   3   1       59.79       61.08      9.90 o 
  14   3   1        0.67        2.14      4.56 o 
 -13   4   1       28.48       32.69      7.21 o 
 -12   4   1        6.37        1.99      4.01 o 
 -11   4   1       53.20       49.49      5.30 o 
 -10   4   1        6.23        4.76      2.71 o 
  -9   4   1      215.12      217.39     13.57 o 
  -8   4   1        6.83        7.76      2.43 o 
  -7   4   1        2.88        5.09      1.86 o 
  -6   4   1      557.01      549.07     12.00 o 
  -5   4   1       43.24       44.73      1.98 o 
  -4   4   1      203.89      172.48      3.71 o 
  -3   4   1        0.66        0.80      0.57 o 
  -2   4   1     2601.25     2666.25     41.97 o 
  -1   4   1     5940.20     5615.24     64.22 o 
   0   4   1        0.02        0.98      0.35 o 
   1   4   1     1837.16     1866.29     15.74 o 
   2   4   1    17566.91    17171.32    166.68 o 
   3   4   1     5859.21     6232.12     50.54 o 
   4   4   1     4621.92     4687.86     39.85 o 
   5   4   1      205.83      243.18      3.43 o 
   6   4   1       38.37       45.83      1.59 o 
   7   4   1     2078.09     2197.75     21.23 o 
   8   4   1      193.64      213.85      7.55 o 
   9   4   1        3.97        3.03      1.78 o 
  10   4   1        7.54        9.86      2.55 o 
  11   4   1      277.43      288.64     12.51 o 
  12   4   1       39.76       37.22      6.82 o 
  13   4   1        1.09        5.74      4.59 o 
  14   4   1       46.83       52.64      8.15 o 
 -12   5   1       32.99       26.62      6.19 o 
 -11   5   1        7.25        3.86      3.80 o 
 -10   5   1      147.07      156.14      7.49 o 
  -9   5   1       61.44       55.11      5.06 o 
  -8   5   1      216.26      193.22      7.11 o 
  -7   5   1      101.83      114.48      5.01 o 
  -6   5   1      107.48       99.28      9.60 o 
  -5   5   1     1094.36     1141.08     12.78 o 
  -4   5   1      210.85      211.26      4.33 o 
  -3   5   1     2252.52     2506.79     34.80 o 
  -2   5   1     7485.02     7596.62     86.68 o 
  -1   5   1       33.20       35.98      1.38 o 
   0   5   1     4008.59     3694.51     36.84 o 
   1   5   1      814.76      805.36      7.60 o 
   2   5   1      683.98      616.97      6.01 o 
   3   5   1     4411.19     4482.35     43.22 o 
   4   5   1     2894.99     3015.01     25.62 o 
   5   5   1     1476.98     1512.25     13.29 o 
   6   5   1       12.05        7.96      0.99 o 
   7   5   1      116.07      130.13      3.45 o 
   8   5   1      510.90      506.20     10.34 o 
   9   5   1       15.61        7.63      3.06 o 
  10   5   1      190.65      180.38      8.40 o 
  11   5   1       57.74       50.17      7.64 o 
  12   5   1       14.45        4.59      4.44 o 
  13   5   1        0.63       -3.98      3.98 o 
 -12   6   1        0.16        3.62      4.20 o 
 -11   6   1       40.52       35.02      5.95 o 
 -10   6   1        2.25        1.48      2.49 o 
  -9   6   1       34.99       34.05      3.78 o 
  -8   6   1      433.18      431.81     12.83 o 
  -7   6   1        2.13        3.28      1.80 o 
  -6   6   1      388.39      390.17     10.07 o 
  -5   6   1        2.86        2.04      1.09 o 
  -4   6   1     1240.30     1278.44     18.93 o 
  -3   6   1      485.49      462.92      7.39 o 
  -2   6   1        2.95        5.51      0.88 o 
  -1   6   1        4.09        1.50      0.41 o 
   0   6   1     1326.43     1366.17     14.66 o 
   1   6   1       48.81       55.27      2.06 o 
   2   6   1     2008.99     1985.02     16.61 o 
   3   6   1      828.28      806.03      8.32 o 
   4   6   1      100.53       64.24      1.93 o 
   5   6   1      114.01      131.27      2.97 o 
   6   6   1      518.36      529.73      7.04 o 
   7   6   1       43.49       68.62      2.72 o 
   8   6   1        6.72        1.99      1.93 o 
   9   6   1     1991.94     2069.43     33.16 o 
  10   6   1       50.87       44.15      5.34 o 
  11   6   1        1.56       -3.53      3.53 o 
  12   6   1       13.20       16.48      5.89 o 
  13   6   1       16.59       10.08      5.71 o 
 -11   7   1       15.91        9.51      4.44 o 
 -10   7   1       59.89       51.38      6.01 o 
  -9   7   1       43.94       46.66      4.28 o 
  -8   7   1       35.20       28.77      7.92 o 
  -7   7   1      481.68      501.17     11.85 o 
  -6   7   1       21.69       14.62      2.58 o 
  -5   7   1      115.24      129.69      4.10 o 
  -4   7   1      460.92      463.26      9.16 o 
  -3   7   1        6.13        8.67      1.26 o 
  -2   7   1      396.24      368.82      4.67 o 
  -1   7   1      197.30      210.66      2.95 o 
   0   7   1     1222.98     1213.17     13.19 o 
   1   7   1      202.41      205.95      2.78 o 
   2   7   1     1657.60     1614.28     14.78 o 
   3   7   1     2448.28     2427.52     24.19 o 
   4   7   1       38.55       44.49      2.12 o 
   5   7   1      265.22      282.98      4.83 o 
   6   7   1       12.50       12.24      1.41 o 
   7   7   1       62.14       59.76      3.23 o 
   8   7   1      542.71      537.75     11.27 o 
   9   7   1      666.02      700.23     15.41 o 
  10   7   1      137.56      129.83      8.04 o 
  11   7   1       23.81       14.64      5.95 o 
  12   7   1       10.79        5.77      5.46 o 
  13   7   1        2.42       -1.84      4.98 o 
 -11   8   1       32.93       19.50      5.49 o 
 -10   8   1       17.80       21.55      4.65 o 
  -9   8   1       19.15       15.24      4.39 o 
  -8   8   1       98.56      117.19      5.57 o 
  -7   8   1        1.07        0.04      1.70 o 
  -6   8   1       23.81       20.23      2.27 o 
  -5   8   1        8.35       11.65      2.32 o 
  -4   8   1       22.58       26.09      1.91 o 
  -3   8   1      104.57       95.42      5.98 o 
  -2   8   1      200.33      195.16      4.44 o 
  -1   8   1      724.76      762.40      9.24 o 
   0   8   1        0.43       -0.48      0.70 o 
   1   8   1      514.92      468.70      5.75 o 
   2   8   1     1371.66     1292.66     14.04 o 
   3   8   1        5.69       10.66      1.25 o 
   4   8   1      705.45      743.39      9.56 o 
   5   8   1      139.32      149.40      4.45 o 
   6   8   1       18.25       19.58      2.50 o 
   7   8   1        4.34        9.24      2.09 o 
   8   8   1        7.29        8.44      2.50 o 
   9   8   1      105.96      122.49      7.42 o 
  10   8   1        8.73        5.60      3.49 o 
  11   8   1        0.35       -1.84      4.50 o 
  12   8   1       24.52       15.58      6.49 o 
 -10   9   1        2.63        2.66      3.80 o 
  -9   9   1        6.74        2.63      3.47 o 
  -8   9   1        0.77       -1.46      2.00 o 
  -7   9   1       28.72       38.40      3.70 o 
  -6   9   1       40.01       38.94      3.02 o 
  -5   9   1      104.20      103.00      4.24 o 
  -4   9   1       89.64      103.13      4.01 o 
  -3   9   1        7.74        8.92      3.71 o 
  -2   9   1      632.95      641.93     10.73 o 
  -1   9   1       70.16       68.50      2.84 o 
   0   9   1      143.03      148.17      3.88 o 
   1   9   1      277.00      256.60      4.14 o 
   2   9   1      225.22      246.76      4.47 o 
   3   9   1       73.04       70.19      3.03 o 
   4   9   1        0.13       -0.10      1.28 o 
   5   9   1      104.18       98.40      3.94 o 
   6   9   1        0.55       -0.37      1.49 o 
   7   9   1      129.05      119.08      6.02 o 
   8   9   1      239.93      248.12     12.00 o 
   9   9   1       59.33       61.04      9.36 o 
  10   9   1       28.06       22.34      7.03 o 
  11   9   1        0.59       -3.47      3.47 o 
  12   9   1        2.57        4.98      5.89 o 
 -10  10   1       55.93       61.67      7.00 o 
  -9  10   1        6.80        4.04      3.62 o 
  -8  10   1        5.59        9.63      3.44 o 
  -7  10   1        1.63        2.05      2.12 o 
  -6  10   1       13.99       15.61      2.54 o 
  -5  10   1      342.24      323.05      8.67 o 
  -4  10   1        2.44        4.92      1.84 o 
  -3  10   1      262.94      248.97     10.08 o 
  -2  10   1      255.05      234.80     21.90 o 
  -1  10   1       84.01       83.16      3.03 o 
   0  10   1      119.15      107.98      5.77 o 
   1  10   1      197.38      196.54      4.98 o 
   2  10   1       18.31       21.08      1.88 o 
   3  10   1        5.37        0.73      1.33 o 
   4  10   1      228.48      227.84      5.74 o 
   5  10   1        7.18        6.67      1.83 o 
   6  10   1       20.66       26.04      4.29 o 
   7  10   1      344.75      381.99     10.91 o 
   8  10   1       37.60       34.39      5.63 o 
   9  10   1       22.48       23.36      6.91 o 
  10  10   1       26.46       27.59      8.03 o 
  11  10   1        0.43       -4.32      5.34 o 
  -9  11   1      149.81      186.79     10.63 o 
  -8  11   1        0.00       -2.72      2.72 o 
  -7  11   1        3.09        2.93      2.78 o 
  -6  11   1       11.86       14.30      2.75 o 
  -5  11   1       18.53       13.86      2.57 o 
  -4  11   1      434.41      435.84     11.03 o 
  -3  11   1        0.56       -0.26      1.67 o 
  -2  11   1       10.92        9.58      2.07 o 
  -1  11   1       20.20       22.53      1.96 o 
   0  11   1      144.28      146.39      6.42 o 
   1  11   1        3.13        1.25      1.63 o 
   2  11   1      143.78      137.12      4.62 o 
   3  11   1      208.54      199.81      5.21 o 
   4  11   1        0.40        0.70      1.52 o 
   5  11   1       19.16       13.84      2.27 o 
   6  11   1      114.77      120.18      4.97 o 
   7  11   1       48.34       39.20      6.52 o 
   8  11   1      131.28      114.20      9.09 o 
   9  11   1        0.10       -0.33      4.95 o 
  10  11   1        5.78        0.85      5.89 o 
  11  11   1       11.93       10.47      7.46 o 
  -8  12   1        4.90        8.60      4.08 o 
  -7  12   1        3.83        1.27      3.20 o 
  -6  12   1       11.01       12.95      3.62 o 
  -5  12   1       35.34       39.11      6.85 o 
  -4  12   1       39.31       48.56      3.97 o 
  -3  12   1       74.68       83.42      7.92 o 
  -2  12   1       19.57       23.49      2.94 o 
  -1  12   1      222.54      212.19      5.20 o 
   0  12   1      110.37      113.38      4.42 o 
   1  12   1      201.55      227.43      6.51 o 
   2  12   1      887.63      872.40     15.46 o 
   3  12   1      140.04      151.67      4.67 o 
   4  12   1       18.15       22.54      3.67 o 
   5  12   1        0.53       -1.51      1.82 o 
   6  12   1      103.80      121.86      6.86 o 
   7  12   1       10.15       11.13      4.37 o 
   8  12   1        4.33        3.23      5.01 o 
   9  12   1       47.46       58.35     10.20 o 
  10  12   1       22.94       40.24      9.24 o 
  -7  13   1       16.70       18.11      4.74 o 
  -6  13   1       22.15       16.90      4.32 o 
  -5  13   1        4.05        3.16      2.93 o 
  -4  13   1       23.22       33.33      4.40 o 
  -3  13   1        4.18        2.62      2.26 o 
  -2  13   1      223.71      237.24      7.86 o 
  -1  13   1       53.44       50.29      4.19 o 
   0  13   1       19.08       23.20      2.63 o 
   1  13   1      195.95      200.96      6.38 o 
   2  13   1        0.03       -0.18      1.93 o 
   3  13   1       37.81       38.87      3.06 o 
   4  13   1        5.87        4.15      2.21 o 
   5  13   1      198.00      188.81      6.62 o 
   6  13   1       46.65       50.91      5.46 o 
   7  13   1       56.95       73.35      9.57 o 
   8  13   1       17.41       25.84      6.91 o 
   9  13   1       19.55       13.64      7.09 o 
  -5  14   1       19.15       10.72      4.17 o 
  -4  14   1       58.24       41.08      5.95 o 
  -3  14   1       80.12       65.53     15.64 o 
  -2  14   1       42.68       46.88      5.46 o 
  -1  14   1       27.82       29.88      4.80 o 
   0  14   1       65.23       64.10      6.29 o 
   1  14   1        3.96       -0.14      2.40 o 
   2  14   1       29.96       34.44      4.25 o 
   3  14   1        2.79        3.51      2.93 o 
   4  14   1      150.46      179.17      6.11 o 
   5  14   1      112.66      126.65      5.80 o 
   6  14   1        5.81        8.04      3.67 o 
   7  14   1       54.15       76.73      9.87 o 
  -4  15   1        0.44       -0.15      3.59 o 
  -3  15   1       85.95       58.80      7.30 o 
  -2  15   1      130.42      122.10      9.75 o 
  -1  15   1        4.46       -0.91      3.65 o 
   0  15   1       14.13        8.33      4.71 o 
   1  15   1       39.80       47.74      6.25 o 
   2  15   1       16.61        7.86      4.12 o 
   3  15   1      155.61      150.73     10.46 o 
   4  15   1       57.02       60.79      7.36 o 
   5  15   1        4.57        7.14      3.13 o 
   6  15   1        8.15        9.78      4.13 o 
   0  16   1       75.88       83.31      9.42 o 
   1  16   1        4.49        5.52      5.13 o 
   2  16   1        8.26       10.14      5.55 o 
  -2 -15   2        2.37        1.93      2.81 o 
  -1 -15   2       25.78       37.40      8.03 o 
   0 -15   2        0.64       -4.26      4.26 o 
   1 -15   2        1.64       -0.85      4.68 o 
   2 -15   2        9.07        5.77      4.80 o 
  -5 -14   2       21.14       13.89      6.37 o 
  -4 -14   2        9.57        5.86      5.46 o 
  -3 -14   2        6.07        6.81      3.72 o 
  -2 -14   2        9.28       12.51      3.30 o 
  -1 -14   2        0.65       -1.37      2.21 o 
   0 -14   2       82.72       82.73     15.55 o 
   1 -14   2       25.07       25.79      5.30 o 
   2 -14   2        6.88       12.17      4.20 o 
   3 -14   2       75.15       80.69      8.97 o 
   4 -14   2        0.06        0.15      4.04 o 
   5 -14   2        9.23        7.12      4.50 o 
  -7 -13   2        0.61       -3.68      5.40 o 
  -6 -13   2       34.56       28.56      7.82 o 
  -5 -13   2       18.57       17.06      6.22 o 
  -4 -13   2       25.02       27.36     10.44 o 
  -3 -13   2       85.70       94.03      5.39 o 
  -2 -13   2       10.27        8.86      2.67 o 
  -1 -13   2      280.71      279.67      7.66 o 
   0 -13   2        0.46        0.27      1.65 o 
   1 -13   2       29.24       24.60      4.37 o 
   2 -13   2       78.84       75.82      6.23 o 
   3 -13   2        0.03       -0.91      3.35 o 
   4 -13   2        6.70       10.81      4.56 o 
   5 -13   2        0.70        1.27      3.74 o 
   6 -13   2       14.01        6.79      4.44 o 
   7 -13   2       25.66       27.23      5.98 o 
  -8 -12   2       11.21       12.89      7.00 o 
  -7 -12   2       38.98       39.30      8.94 o 
  -6 -12   2       15.64       18.47      6.70 o 
  -5 -12   2      168.39      162.94     13.25 o 
  -4 -12   2      157.92      170.11      9.20 o 
  -3 -12   2       24.90       22.39      2.89 o 
  -2 -12   2      391.61      425.92      9.10 o 
  -1 -12   2       67.12       62.90      5.09 o 
   0 -12   2       88.39       86.98      4.61 o 
   1 -12   2      207.47      218.06     11.16 o 
   2 -12   2        3.07        0.32      2.07 o 
   3 -12   2       34.63       37.61      4.33 o 
   4 -12   2       88.21       87.22      5.94 o 
   5 -12   2       12.92       16.16      2.49 o 
   6 -12   2        9.15        6.88      3.95 o 
   7 -12   2        5.24        3.20      3.71 o 
   8 -12   2       13.11       10.90      4.62 o 
  -9 -11   2        0.83        0.09      6.76 o 
  -8 -11   2      100.35      114.89     13.52 o 
  -7 -11   2       43.01       41.66      8.63 o 
  -6 -11   2      521.78      570.86     25.85 o 
  -5 -11   2       86.45       76.78      7.50 o 
  -4 -11   2        0.45       -2.25      2.25 o 
  -3 -11   2       60.32       57.80      3.76 o 
  -2 -11   2      237.38      251.05      8.18 o 
  -1 -11   2       11.38       12.92      2.16 o 
   0 -11   2      139.16      138.81      4.74 o 
   1 -11   2       11.68       10.74      2.29 o 
   2 -11   2       80.93       76.23      4.43 o 
   3 -11   2        0.12       -1.73      1.73 o 
   4 -11   2      100.37      100.29      4.59 o 
   5 -11   2      219.92      230.43      6.57 o 
   6 -11   2       62.63       61.19      7.70 o 
   7 -11   2       61.96       62.48      6.73 o 
   8 -11   2       22.19       22.34      5.04 o 
   9 -11   2       41.71       51.26      7.15 o 
 -10 -10   2       66.44       63.45     10.60 o 
  -9 -10   2       24.56       19.05      7.67 o 
  -8 -10   2        0.53       -0.03      5.49 o 
  -7 -10   2      283.48      301.92     18.44 o 
  -6 -10   2      368.10      378.63     21.81 o 
  -5 -10   2       59.10       52.14      6.12 o 
  -4 -10   2       99.56      108.57      4.93 o 
  -3 -10   2        0.10       -1.28      1.51 o 
  -2 -10   2      199.53      202.28      5.67 o 
  -1 -10   2      303.29      300.58      7.37 o 
   0 -10   2        4.70        4.49      1.67 o 
   1 -10   2      604.52      607.65     10.43 o 
   2 -10   2        2.64        2.72      1.08 o 
   3 -10   2      251.32      240.28      6.96 o 
   4 -10   2        5.53        2.66      1.80 o 
   5 -10   2        7.20        5.18      1.90 o 
   6 -10   2      425.26      426.75      9.29 o 
   7 -10   2       48.30       44.85      4.51 o 
   8 -10   2       25.12       16.12      4.44 o 
   9 -10   2        5.52        2.96      3.65 o 
  10 -10   2       31.61       23.73      5.71 o 
 -10  -9   2       33.33       31.30      7.97 o 
  -9  -9   2       41.66       32.51      8.00 o 
  -8  -9   2      121.58      133.55     14.26 o 
  -7  -9   2       41.90       29.04      7.34 o 
  -6  -9   2       53.86       55.42     17.19 o 
  -5  -9   2      205.01      212.40     10.09 o 
  -4  -9   2      249.64      251.49      8.44 o 
  -3  -9   2      281.96      263.08      6.44 o 
  -2  -9   2       94.87       83.59      3.69 o 
  -1  -9   2      180.80      169.95      6.26 o 
   0  -9   2       62.32       58.45      3.13 o 
   1  -9   2      483.21      466.27      8.54 o 
   2  -9   2      519.62      553.11      9.16 o 
   3  -9   2        4.87        2.64      1.60 o 
   4  -9   2      110.54      102.39      4.19 o 
   5  -9   2      117.55      120.52      4.53 o 
   6  -9   2      197.88      188.21      5.68 o 
   7  -9   2      110.39      102.74      5.16 o 
   8  -9   2        6.30        5.04      2.80 o 
   9  -9   2       51.31       55.63      6.49 o 
  10  -9   2       25.16       18.11      4.83 o 
  11  -9   2        0.46        3.41      4.01 o 
 -11  -8   2       65.79       59.38      9.30 o 
 -10  -8   2        0.29        4.08      5.28 o 
  -9  -8   2        3.60        6.22      5.28 o 
  -8  -8   2      119.11      128.80      8.47 o 
  -7  -8   2      223.31      218.31     15.59 o 
  -6  -8   2      219.98      240.56      8.69 o 
  -5  -8   2       36.14       44.45      4.25 o 
  -4  -8   2      912.48      954.22     14.35 o 
  -3  -8   2       59.16       41.06      3.16 o 
  -2  -8   2      328.06      333.25      6.37 o 
  -1  -8   2     1117.50     1064.02     14.74 o 
   0  -8   2      260.36      279.28      9.61 o 
   1  -8   2      892.06      876.83     12.27 o 
   2  -8   2       34.49       37.21      2.14 o 
   3  -8   2      289.64      284.50      5.23 o 
   4  -8   2      288.72      300.97      7.26 o 
   5  -8   2       10.79       11.75      1.87 o 
   6  -8   2       12.21       11.10      2.42 o 
   7  -8   2      174.16      198.64      5.80 o 
   8  -8   2      186.82      191.14      5.70 o 
   9  -8   2      149.36      132.79      7.05 o 
  10  -8   2        2.99        2.57      3.68 o 
  11  -8   2       12.55       13.34      4.95 o 
  12  -8   2        2.79        3.38      4.23 o 
 -11  -7   2        8.89        7.15      5.40 o 
 -10  -7   2      191.85      196.93     13.92 o 
  -9  -7   2      137.68      141.15     11.77 o 
  -8  -7   2      522.55      527.29     22.22 o 
  -7  -7   2       55.49       50.43      5.69 o 
  -6  -7   2        1.33        2.12      2.36 o 
  -5  -7   2      288.87      300.60      9.06 o 
  -4  -7   2      405.79      457.18      7.18 o 
  -3  -7   2       26.12       26.81      2.06 o 
  -2  -7   2      325.94      312.46      5.76 o 
  -1  -7   2        5.75        3.49      1.11 o 
   0  -7   2       64.28       58.12      2.40 o 
   1  -7   2       16.31       13.67      1.45 o 
   2  -7   2      393.03      364.44      6.15 o 
   3  -7   2       83.57       73.46      2.41 o 
   4  -7   2       20.30       21.37      2.10 o 
   5  -7   2      214.70      220.96      5.83 o 
   6  -7   2      283.88      263.49      6.61 o 
   7  -7   2      790.52      771.88     14.07 o 
   8  -7   2      680.85      656.22     12.75 o 
   9  -7   2        7.68        4.95      2.51 o 
  10  -7   2        2.27        2.91      2.78 o 
  11  -7   2       14.15       13.07      4.56 o 
  12  -7   2        7.22        5.04      4.11 o 
 -12  -6   2        3.78        1.24      4.65 o 
 -11  -6   2       21.86       26.81      6.46 o 
 -10  -6   2       12.48       -0.54      4.14 o 
  -9  -6   2      902.45      913.00     31.27 o 
  -8  -6   2      159.77      175.50     11.65 o 
  -7  -6   2        3.31        6.88      3.01 o 
  -6  -6   2      111.05      126.58      5.98 o 
  -5  -6   2       32.68       26.91      2.43 o 
  -4  -6   2      208.25      222.33      3.96 o 
  -3  -6   2      896.13      900.83      9.72 o 
  -2  -6   2      457.28      399.02      5.67 o 
  -1  -6   2     1032.64     1047.84     10.87 o 
   0  -6   2       91.32       88.41      2.45 o 
   1  -6   2       15.92       11.66      1.22 o 
   2  -6   2     2777.32     2881.48     28.06 o 
   3  -6   2       68.00       55.40      1.82 o 
   4  -6   2      485.29      499.08      6.27 o 
   5  -6   2      142.36      146.96      4.47 o 
   6  -6   2       24.48       23.83      2.21 o 
   7  -6   2      353.18      351.53      8.04 o 
   8  -6   2     1033.64      990.21     23.61 o 
   9  -6   2       21.01       24.76      3.37 o 
  10  -6   2        1.17       -0.08      2.36 o 
  11  -6   2      188.96      201.10      9.10 o 
  12  -6   2      102.78       90.32      8.78 o 
  13  -6   2        2.54        7.00      4.83 o 
 -12  -5   2       41.92       33.39      6.88 o 
 -11  -5   2        0.79        5.34      4.35 o 
 -10  -5   2       97.23       88.47      9.06 o 
  -9  -5   2        5.12        2.54      2.98 o 
  -8  -5   2       27.50       29.08      4.25 o 
  -7  -5   2      185.84      193.68      9.43 o 
  -6  -5   2      141.02      139.35      4.93 o 
  -5  -5   2       51.69       58.93      2.85 o 
  -4  -5   2      266.17      259.23      3.93 o 
  -3  -5   2      313.38      332.40      5.85 o 
  -2  -5   2      297.59      249.88      4.34 o 
  -1  -5   2      533.97      530.76      6.43 o 
   0  -5   2       81.44       75.08      2.11 o 
   1  -5   2     1096.70     1055.32     10.80 o 
   2  -5   2     1204.66     1109.37     11.92 o 
   3  -5   2     2698.14     2896.12     27.96 o 
   4  -5   2       17.49       18.50      1.21 o 
   5  -5   2     1023.17     1039.99     10.92 o 
   6  -5   2       33.09       35.33      2.45 o 
   7  -5   2      393.13      388.37      8.53 o 
   8  -5   2        2.78       -0.48      1.74 o 
   9  -5   2      391.20      387.32      9.32 o 
  10  -5   2      147.91      149.94      7.33 o 
  11  -5   2       75.78       73.17      6.02 o 
  12  -5   2        1.44        0.24      3.77 o 
  13  -5   2       64.46       76.01      9.03 o 
 -12  -4   2        0.30       -2.81      4.23 o 
 -11  -4   2       85.02       72.26      6.07 o 
 -10  -4   2        4.56        4.52      2.94 o 
  -9  -4   2        0.95        3.70      3.43 o 
  -8  -4   2      291.32      298.63      8.77 o 
  -7  -4   2      184.47      184.75      6.54 o 
  -6  -4   2      337.10      361.44      7.95 o 
  -5  -4   2      159.67      146.54      3.89 o 
  -4  -4   2      728.64      729.23      8.00 o 
  -3  -4   2     2055.14     2017.16     16.73 o 
  -2  -4   2       60.98       80.80      1.92 o 
  -1  -4   2      129.66      110.71      2.46 o 
   0  -4   2       25.91       19.96      1.12 o 
   1  -4   2       29.95       30.37      1.29 o 
   2  -4   2      143.36      115.73      2.18 o 
   3  -4   2      191.10      186.80      3.12 o 
   4  -4   2      826.01      832.12      9.31 o 
   5  -4   2      203.32      195.99      4.29 o 
   6  -4   2     1487.57     1482.68     15.08 o 
   7  -4   2      196.65      193.14      4.19 o 
   8  -4   2        4.56        3.36      1.70 o 
   9  -4   2      993.24     1005.33     18.20 o 
  10  -4   2       48.71       56.53     13.00 o 
  11  -4   2       53.86       65.36      7.20 o 
  12  -4   2        0.63        2.00      2.92 o 
  13  -4   2       42.03       29.28      6.79 o 
 -12  -3   2      112.96      114.21      7.04 o 
 -11  -3   2        0.17        3.07      2.72 o 
 -10  -3   2       99.78       97.93      7.83 o 
  -9  -3   2       57.42       56.89      4.31 o 
  -8  -3   2        1.13        0.86      1.95 o 
  -7  -3   2       79.37       72.63      4.23 o 
  -6  -3   2        0.03       -0.35      1.39 o 
  -5  -3   2      266.54      270.84      4.89 o 
  -4  -3   2        1.93        1.31      0.67 o 
  -3  -3   2       27.61       22.62      1.11 o 
  -2  -3   2     3620.73     3461.98     39.91 o 
  -1  -3   2     2749.61     2765.41     27.33 o 
   0  -3   2      636.22      684.37      7.22 o 
   1  -3   2     3763.54     3552.76     33.19 o 
   2  -3   2     2272.47     2161.36     19.58 o 
   3  -3   2     1610.22     1658.60     22.23 o 
   4  -3   2      485.34      460.52      5.78 o 
   5  -3   2      136.14      125.01      2.48 o 
   6  -3   2       22.78       22.92      1.47 o 
   7  -3   2      327.46      320.52      6.10 o 
   8  -3   2      139.22      143.56      4.89 o 
   9  -3   2      101.79      111.90      3.14 o 
  10  -3   2        1.30       -0.84      1.44 o 
  11  -3   2        1.56        1.66      2.81 o 
  12  -3   2      156.83      152.89      9.70 o 
  13  -3   2       15.74       11.23      4.86 o 
  14  -3   2        3.17       -1.12      4.47 o 
 -13  -2   2       13.17        9.88      3.41 o 
 -12  -2   2        0.40       -1.96      2.53 o 
 -11  -2   2      466.72      469.83     11.76 o 
 -10  -2   2       78.11       68.36      4.57 o 
  -9  -2   2       11.09       10.65      3.87 o 
  -8  -2   2      137.14      134.84      5.42 o 
  -7  -2   2        0.18       -0.01      1.55 o 
  -6  -2   2     1809.18     1827.68     25.34 o 
  -5  -2   2       13.15       10.03      1.18 o 
  -4  -2   2      143.09      141.97      2.36 o 
  -3  -2   2       52.65       52.93      1.81 o 
  -2  -2   2      666.27      672.96      8.31 o 
  -1  -2   2     3995.58     3995.92     40.57 o 
   0  -2   2     4743.34     4740.44     68.73 o 
   1  -2   2      106.82      106.93      2.18 o 
   2  -2   2     5901.41     5834.77     50.13 o 
   3  -2   2      427.33      391.76      4.29 o 
   4  -2   2     1513.07     1607.74     14.21 o 
   5  -2   2      168.05      151.31      2.43 o 
   6  -2   2     1764.11     1747.23     18.01 o 
   7  -2   2     1000.62     1011.47     12.53 o 
   8  -2   2        0.73        3.63      1.29 o 
   9  -2   2      676.87      617.29     10.59 o 
  10  -2   2        2.68        3.74      1.57 o 
  11  -2   2      296.75      320.22      8.16 o 
  12  -2   2       78.72       73.91      3.94 o 
  13  -2   2        4.46        2.23      4.29 o 
  14  -2   2       28.42       25.42      6.73 o 
 -13  -1   2        0.32       -1.21      4.95 o 
 -12  -1   2       70.86       74.06      4.81 o 
 -11  -1   2        2.67        4.41      2.32 o 
 -10  -1   2       13.15       15.67      2.76 o 
  -9  -1   2       28.19       28.51      3.44 o 
  -8  -1   2       17.65       14.96      2.38 o 
  -7  -1   2      177.62      177.24      5.59 o 
  -6  -1   2      557.69      664.33     11.16 o 
  -5  -1   2      656.86      637.70      7.22 o 
  -4  -1   2      309.09      279.74      4.06 o 
  -3  -1   2       88.44       86.13      1.82 o 
  -2  -1   2      427.60      392.31      4.42 o 
  -1  -1   2     2825.94     2927.24     27.77 o 
   1  -1   2     5479.38     5519.30     55.60 o 
   2  -1   2        0.30        0.14      0.41 o 
   3  -1   2      191.48      224.95      2.83 o 
   4  -1   2     1023.44     1071.62      9.46 o 
   5  -1   2      497.79      456.56      5.22 o 
   6  -1   2      854.68      995.83      9.91 o 
   7  -1   2      538.31      504.85      6.92 o 
   8  -1   2      660.70      696.01      9.05 o 
   9  -1   2       12.74       12.31      1.83 o 
  10  -1   2      216.10      230.64      5.81 o 
  11  -1   2        3.87        6.99      2.23 o 
  12  -1   2      102.14      100.48      5.07 o 
  13  -1   2       74.01       77.93      5.44 o 
  14  -1   2        6.27        6.31      5.22 o 
 -13   0   2       50.33       46.00      8.72 o 
 -12   0   2       15.22        9.90      5.10 o 
 -11   0   2       16.94       24.00      4.15 o 
 -10   0   2        7.79        8.46      2.18 o 
  -9   0   2       81.35       71.21      3.80 o 
  -8   0   2      588.51      578.85     11.44 o 
  -7   0   2        3.27        2.73      1.52 o 
  -6   0   2       60.90       37.25      2.03 o 
  -5   0   2       80.01       91.67      2.18 o 
  -4   0   2      404.75      398.70      4.74 o 
  -3   0   2       70.29       59.06      1.35 o 
  -2   0   2     1779.10     1801.98     15.31 o 
  -1   0   2     7507.04     7412.17     60.14 o 
   1   0   2     1093.80     1011.74     11.02 o 
   2   0   2      861.88      973.45     13.31 o 
   3   0   2      163.61      158.46      2.51 o 
   4   0   2     2082.52     2067.86     17.80 o 
   5   0   2      771.57      687.23      6.45 o 
   6   0   2      298.75      272.53      3.55 o 
   7   0   2     1378.68     1407.26     12.97 o 
   8   0   2        1.95        2.08      1.02 o 
   9   0   2      203.47      195.18      4.88 o 
  10   0   2       32.02       33.94      3.32 o 
  11   0   2        8.54       18.02      2.53 o 
  12   0   2       40.43       49.41      4.08 o 
  13   0   2       25.40       22.07      5.45 o 
  14   0   2        9.50       13.57      8.39 o 
 -13   1   2        4.33       -1.84      4.86 o 
 -12   1   2       41.19       46.03      7.76 o 
 -11   1   2       50.30       45.09      5.62 o 
 -10   1   2      203.56      208.30      9.32 o 
  -9   1   2       79.65       73.48      5.47 o 
  -8   1   2       18.16       20.08      1.77 o 
  -7   1   2      218.65      218.02      5.20 o 
  -6   1   2      148.53      138.38      2.73 o 
  -5   1   2       11.57        3.89      0.63 o 
  -4   1   2      617.77      626.31      6.07 o 
  -3   1   2      266.10      284.66      3.23 o 
  -2   1   2       60.06       56.51      1.15 o 
  -1   1   2     2826.50     2945.75     27.87 o 
   0   1   2       75.13       84.97      1.31 o 
   2   1   2        3.67        4.43      0.41 o 
   4   1   2     1070.53     1034.92      9.50 o 
   5   1   2     1092.33     1110.57      9.99 o 
   6   1   2     1153.76     1212.71     10.10 o 
   7   1   2        2.17        4.39      0.81 o 
   8   1   2      458.77      437.80      6.67 o 
   9   1   2       10.40       11.06      1.97 o 
  10   1   2      236.01      242.02      7.54 o 
  11   1   2      320.21      317.50      9.14 o 
  12   1   2        1.84        4.44      3.52 o 
  13   1   2       87.52       95.29      5.71 o 
  14   1   2        0.05        1.29      3.12 o 
 -13   2   2        9.37        0.72      4.80 o 
 -12   2   2       11.63       15.21      5.37 o 
 -11   2   2       26.78       39.88      5.18 o 
 -10   2   2      209.80      190.72      8.75 o 
  -9   2   2       31.46       21.59      3.58 o 
  -8   2   2      256.17      250.59     13.75 o 
  -7   2   2       42.65       43.91      3.72 o 
  -6   2   2     1296.97     1293.46     17.99 o 
  -5   2   2      145.85      119.74      3.79 o 
  -4   2   2      137.00      144.06      2.98 o 
  -3   2   2      170.66      144.23      3.08 o 
  -2   2   2     1252.42     1216.36     13.97 o 
  -1   2   2     7877.93     7675.65     98.52 o 
   1   2   2     3338.78     3454.65     28.86 o 
   2   2   2    10420.08    10434.73     86.08 o 
   3   2   2      140.36      128.85      1.89 o 
   4   2   2      864.00      874.96      7.56 o 
   5   2   2      334.50      311.30      3.46 o 
   6   2   2        0.44        0.82      0.58 o 
   7   2   2      899.09      893.98      8.90 o 
   8   2   2      110.17      118.18      3.06 o 
   9   2   2      376.28      415.18      8.93 o 
  10   2   2        5.23        9.02      2.52 o 
  11   2   2       98.37       96.84      5.08 o 
  12   2   2      170.34      161.17      5.89 o 
  13   2   2        0.06        1.17      2.86 o 
  14   2   2       35.26       36.40      8.15 o 
 -12   3   2       33.78       27.68      6.34 o 
 -11   3   2       32.99       33.05      6.07 o 
 -10   3   2       18.01       13.62      3.41 o 
  -9   3   2       46.56       45.38      4.62 o 
  -8   3   2      664.40      656.65     18.05 o 
  -7   3   2      874.31      890.67     18.96 o 
  -6   3   2     1291.19     1331.48     20.02 o 
  -5   3   2       39.07       35.77      1.74 o 
  -4   3   2      547.27      611.92      8.54 o 
  -3   3   2      930.17      957.49     11.66 o 
  -2   3   2     5174.27     4840.52     63.30 o 
  -1   3   2       26.26       23.74      1.36 o 
   0   3   2       20.68       15.26      0.92 o 
   1   3   2     7482.52     7367.98     56.66 o 
   2   3   2     5558.17     5803.83     42.45 o 
   3   3   2     1959.21     2012.34     15.49 o 
   4   3   2      448.42      476.75      4.64 o 
   5   3   2      821.83      926.39      7.80 o 
   6   3   2      951.93      948.79      8.24 o 
   7   3   2      380.89      346.28      4.39 o 
   8   3   2      988.21      963.54     11.55 o 
   9   3   2       21.36       18.12      3.02 o 
  10   3   2       11.75       11.17      2.57 o 
  11   3   2      328.24      337.91      9.28 o 
  12   3   2       11.20        5.36      2.59 o 
  13   3   2       53.96       56.78      7.79 o 
  14   3   2       59.27       51.01      7.67 o 
 -12   4   2       24.87       21.37      5.89 o 
 -11   4   2       51.00       41.78      6.49 o 
 -10   4   2       68.83       71.11      6.91 o 
  -9   4   2       73.76       64.62      4.92 o 
  -8   4   2       24.88       24.55      3.27 o 
  -7   4   2       12.54       12.64      3.15 o 
  -6   4   2      115.94      100.44      4.81 o 
  -5   4   2      233.90      232.71      3.57 o 
  -4   4   2      486.75      481.14      7.08 o 
  -3   4   2     3614.27     3773.20     51.08 o 
  -2   4   2     6827.46     7106.27     91.76 o 
  -1   4   2      249.07      229.46      4.97 o 
   0   4   2     1315.55     1336.90     14.80 o 
   1   4   2      128.99      104.16      1.53 o 
   2   4   2      476.52      361.11      3.51 o 
   3   4   2     7445.85     7561.60     57.61 o 
   4   4   2     6448.96     6590.65     48.04 o 
   5   4   2     1304.92     1466.59     11.61 o 
   6   4   2      141.49      153.38      2.50 o 
   7   4   2      359.14      366.01      4.61 o 
   8   4   2       43.42       46.55      3.17 o 
   9   4   2        1.17        1.38      1.70 o 
  10   4   2       66.81       51.89      4.97 o 
  11   4   2       50.47       51.75      5.33 o 
  12   4   2      112.34      118.14      7.35 o 
  13   4   2       10.91       10.60      4.89 o 
  14   4   2       10.83       15.18      5.77 o 
 -12   5   2       28.72       34.23      6.79 o 
 -11   5   2       16.75       19.68      5.16 o 
 -10   5   2       31.13       29.79      5.48 o 
  -9   5   2      385.82      390.77     28.16 o 
  -8   5   2      712.98      716.62     16.44 o 
  -7   5   2       76.56       74.54      4.14 o 
  -6   5   2      119.35      106.02      4.94 o 
  -5   5   2      542.39      549.20     12.93 o 
  -4   5   2      318.25      285.51      5.49 o 
  -3   5   2      243.12      230.79      7.05 o 
  -2   5   2     2075.03     2021.37     42.83 o 
  -1   5   2      103.81       94.19      6.66 o 
   0   5   2      209.66      247.58      3.77 o 
   1   5   2      534.98      490.14      4.95 o 
   2   5   2     1407.64     1497.72     12.46 o 
   3   5   2      933.34     1071.19      9.51 o 
   4   5   2     2009.31     2122.44     17.69 o 
   5   5   2       19.09       11.06      1.05 o 
   6   5   2      417.18      435.50      5.01 o 
   7   5   2      692.32      669.43      7.06 o 
   8   5   2       52.55       44.17      2.83 o 
   9   5   2      678.03      703.80     22.58 o 
  10   5   2       35.23       42.59      7.21 o 
  11   5   2      323.59      352.83     16.04 o 
  12   5   2        9.36       11.20      4.29 o 
  13   5   2        6.09       10.41      5.25 o 
  14   5   2        0.63        3.05      5.40 o 
 -12   6   2        1.34        4.56      4.50 o 
 -11   6   2       29.77       29.52      5.83 o 
 -10   6   2       28.56       35.86      5.52 o 
  -9   6   2        2.04        1.74      2.30 o 
  -8   6   2      425.78      424.35     11.25 o 
  -7   6   2      327.08      335.28      8.83 o 
  -6   6   2      159.74      172.00      5.15 o 
  -5   6   2      349.99      397.95      9.26 o 
  -4   6   2       71.43       79.36      2.51 o 
  -2   6   2     1780.93     1772.74     30.18 o 
  -1   6   2      990.67      965.77     12.63 o 
   0   6   2     3898.06     3903.13     34.21 o 
   1   6   2      575.85      545.19      5.98 o 
   3   6   2     4591.88     4781.18     37.59 o 
   4   6   2      868.46      909.99      9.21 o 
   5   6   2      975.36     1014.44     10.75 o 
   6   6   2       33.62       26.23      1.61 o 
   7   6   2       93.23      105.21      3.49 o 
   8   6   2      188.66      171.85      8.70 o 
   9   6   2      553.14      553.17     15.74 o 
  10   6   2      708.30      736.98     29.67 o 
  11   6   2       15.12        7.35      3.64 o 
  12   6   2       34.28       29.56      6.43 o 
  13   6   2        6.49        3.41      5.07 o 
 -11   7   2       17.05       10.35      4.71 o 
 -10   7   2        5.72       10.02      4.11 o 
  -9   7   2       35.67       43.29      4.62 o 
  -8   7   2      102.90      109.86      8.00 o 
  -7   7   2      276.18      276.01      7.73 o 
  -6   7   2      305.38      293.76      7.14 o 
  -5   7   2        0.22        1.15      1.87 o 
  -4   7   2      378.45      359.65      8.10 o 
  -3   7   2      153.42      138.68      3.36 o 
  -2   7   2        0.63        2.33      0.77 o 
  -1   7   2     1130.27     1248.04     16.28 o 
   0   7   2      233.41      231.52      3.46 o 
   1   7   2     1067.24     1026.55     10.39 o 
   2   7   2       39.47       44.55      1.30 o 
   3   7   2      820.84      897.92     10.17 o 
   4   7   2     8212.28     8352.86     76.61 o 
   5   7   2       47.32       48.99      2.28 o 
   6   7   2      360.08      355.26     10.36 o 
   7   7   2      197.04      201.06      5.50 o 
   8   7   2        8.53        3.74      2.04 o 
   9   7   2      638.55      666.52     18.09 o 
  10   7   2        9.47        5.42      2.92 o 
  11   7   2       40.36       51.64      6.05 o 
  12   7   2       40.10       46.54      9.13 o 
  13   7   2       12.31       17.27      6.73 o 
 -11   8   2       13.83       16.33      5.19 o 
 -10   8   2       25.01       17.39      4.77 o 
  -9   8   2        2.16        1.90      3.05 o 
  -8   8   2      100.05      107.80     10.22 o 
  -7   8   2      130.23      118.74      4.92 o 
  -6   8   2        9.21        5.96      2.20 o 
  -5   8   2      196.29      226.30      9.54 o 
  -4   8   2       77.36       71.90      4.59 o 
  -3   8   2      202.50      204.32      4.77 o 
  -2   8   2     1069.10     1113.48     16.81 o 
  -1   8   2      209.62      249.23      4.13 o 
   0   8   2     1103.05     1102.33     11.02 o 
   1   8   2      573.79      559.38      7.05 o 
   2   8   2     1822.19     1794.86     16.66 o 
   3   8   2      307.36      362.08      5.89 o 
   4   8   2      639.82      622.38      8.82 o 
   5   8   2     1676.41     1707.99     21.58 o 
   6   8   2       14.45       17.73      2.03 o 
   7   8   2      294.29      324.29      7.24 o 
   8   8   2      138.74      116.39      7.79 o 
   9   8   2        0.17        2.41      4.68 o 
  10   8   2      166.76      178.66      7.75 o 
  11   8   2       22.09       18.63      3.78 o 
  12   8   2       25.24       20.66      5.13 o 
  13   8   2        7.67        5.49      6.10 o 
 -10   9   2       42.34       55.39      6.46 o 
  -9   9   2       12.41       11.65      3.98 o 
  -8   9   2        8.46        5.15      2.33 o 
  -7   9   2       15.84       24.36      2.75 o 
  -6   9   2       79.31       80.28      3.74 o 
  -5   9   2       10.07        9.01      3.32 o 
  -4   9   2        1.56        4.83      2.29 o 
  -3   9   2      316.80      343.43     10.23 o 
  -2   9   2       90.57       86.08      2.68 o 
  -1   9   2      423.14      398.10      7.36 o 
   0   9   2       12.52        9.12      1.00 o 
   1   9   2     1950.71     1936.14     21.75 o 
   2   9   2      911.11      910.02     10.43 o 
   3   9   2        1.04        3.10      1.21 o 
   4   9   2     1361.09     1330.07     17.57 o 
   5   9   2      413.54      393.12      7.66 o 
   6   9   2      128.69      137.58      4.59 o 
   7   9   2      247.70      255.46     10.14 o 
   8   9   2       64.57       77.90     16.65 o 
   9   9   2        6.11        7.83      4.06 o 
  10   9   2       73.12       59.16      9.39 o 
  11   9   2       50.53       48.06      9.57 o 
  12   9   2        1.30       10.26      6.28 o 
  -9  10   2       62.45       80.26      6.82 o 
  -8  10   2        4.64        9.72      3.41 o 
  -7  10   2        7.42        6.51      2.21 o 
  -6  10   2        1.96        2.88      1.77 o 
  -5  10   2      258.04      253.53      6.82 o 
  -4  10   2      419.37      385.09      9.52 o 
  -3  10   2       30.11       24.87      2.02 o 
  -2  10   2      559.81      567.56     11.56 o 
  -1  10   2       23.56       18.01      3.01 o 
   0  10   2        0.84        0.94      0.90 o 
   1  10   2      197.59      172.22      6.03 o 
   2  10   2      224.43      215.06      5.68 o 
   3  10   2      209.13      226.94      5.09 o 
   4  10   2       49.06       30.45      2.46 o 
   5  10   2      563.76      549.41      9.79 o 
   6  10   2        1.91        1.19      1.67 o 
   7  10   2      260.58      258.00     11.11 o 
   8  10   2      260.04      258.08     11.61 o 
   9  10   2       29.60       36.11      9.52 o 
  10  10   2       49.37       41.11      8.51 o 
  11  10   2       25.34       37.19      8.97 o 
  12  10   2       30.40       27.71      9.15 o 
  -9  11   2       29.49       35.68      5.52 o 
  -8  11   2       14.83       18.78      4.11 o 
  -7  11   2        0.74       -1.57      2.54 o 
  -6  11   2       19.62       17.44      2.66 o 
  -5  11   2        0.21        1.64      1.78 o 
  -4  11   2      360.79      343.98      9.66 o 
  -3  11   2      334.29      348.42      8.43 o 
  -2  11   2       45.89       35.80      2.77 o 
  -1  11   2       79.38       79.92      3.92 o 
   0  11   2      144.08      150.04      4.18 o 
   1  11   2        7.97        7.16      2.97 o 
   2  11   2      608.45      613.68     11.33 o 
   3  11   2      135.09      146.40      4.12 o 
   4  11   2      149.20      151.77      7.13 o 
   5  11   2       13.75       16.19      2.28 o 
   6  11   2      311.23      292.18      7.20 o 
   7  11   2      120.83      127.72      5.76 o 
   8  11   2       72.11       75.71     11.44 o 
   9  11   2        7.14        5.72      4.28 o 
  10  11   2       36.93       46.61      8.87 o 
  11  11   2       56.52       61.70     10.84 o 
  -8  12   2        0.31        3.80      3.44 o 
  -7  12   2       18.60       15.79      3.50 o 
  -6  12   2       22.64       20.68      3.47 o 
  -5  12   2       15.70       16.76      2.57 o 
  -4  12   2       27.28       33.42      2.94 o 
  -3  12   2        4.88        4.68      2.83 o 
  -2  12   2        2.75        1.90      1.76 o 
  -1  12   2      180.50      186.23      6.33 o 
   0  12   2      319.33      324.33      6.52 o 
   1  12   2      550.73      556.13     11.45 o 
   2  12   2        0.37       -0.28      1.73 o 
   3  12   2      141.18      144.53     11.54 o 
   4  12   2       89.01       98.98      3.99 o 
   5  12   2      203.56      207.53      5.95 o 
   6  12   2      113.90      108.99      4.77 o 
   7  12   2       46.88       47.06      4.16 o 
   8  12   2       15.29        5.25      5.13 o 
   9  12   2        5.03        7.82      5.86 o 
  10  12   2        1.17        3.77      5.92 o 
  -7  13   2        0.96        2.41      3.29 o 
  -6  13   2       22.45       13.68      3.65 o 
  -5  13   2       14.99       12.81      5.21 o 
  -4  13   2       24.59       16.96      3.31 o 
  -3  13   2       46.48       44.87      3.60 o 
  -2  13   2       20.89       18.24      2.77 o 
  -1  13   2      179.89      185.76     12.61 o 
   0  13   2      243.65      262.73     10.21 o 
   1  13   2       51.97       56.89      3.44 o 
   2  13   2      148.30      158.86      5.68 o 
   3  13   2        5.96        4.89      2.22 o 
   4  13   2       49.29       57.44      3.21 o 
   5  13   2       22.19       24.89      3.04 o 
   6  13   2       58.21       48.88      4.13 o 
   7  13   2        5.04        0.96      3.21 o 
   8  13   2        0.26        7.49      5.40 o 
   9  13   2       46.85       38.28      8.48 o 
  -5  14   2        1.16        3.86      3.41 o 
  -4  14   2        1.59        1.57      3.35 o 
  -3  14   2        5.53        2.29      3.05 o 
  -2  14   2      129.41      136.19      9.87 o 
  -1  14   2        0.33        4.91      3.10 o 
   0  14   2       17.24       22.41      4.31 o 
   1  14   2       34.86       37.00      3.04 o 
   2  14   2       42.45       41.49      6.18 o 
   3  14   2      192.52      207.74     10.08 o 
   4  14   2       14.46        7.21      3.16 o 
   5  14   2       34.43       30.97      3.67 o 
   6  14   2        4.19        1.19      2.51 o 
   7  14   2        0.12       -1.21      3.76 o 
   8  14   2       32.21       36.80      7.67 o 
  -3  15   2        1.81       -0.12      3.68 o 
  -2  15   2      148.83      164.06     10.60 o 
  -1  15   2        0.37        0.88      3.56 o 
   0  15   2        0.39        3.11      3.83 o 
   1  15   2       25.89       17.35      4.33 o 
   2  15   2       34.19       38.82      8.90 o 
   3  15   2       12.59       15.35      4.63 o 
   4  15   2        9.54       10.60      6.44 o 
   5  15   2        0.46       -2.56      3.71 o 
   6  15   2       10.62       12.37      3.41 o 
   0  16   2       18.91       15.52      5.61 o 
   1  16   2       85.28       86.21      9.45 o 
   2  16   2        5.84        1.09      3.92 o 
   3  16   2        5.00        1.39      5.19 o 
  -4 -14   3       36.05       28.86      7.52 o 
  -3 -14   3       20.41       25.08      6.79 o 
  -2 -14   3        0.33        0.44      3.05 o 
  -1 -14   3       12.25       11.53      3.28 o 
   0 -14   3       15.48       12.95      3.54 o 
   1 -14   3       29.97       27.34      6.08 o 
   2 -14   3        3.46       -0.94      4.11 o 
   3 -14   3       50.27       61.13      8.66 o 
   4 -14   3       20.89       22.73      6.07 o 
   5 -14   3        2.22        6.49      4.95 o 
  -6 -13   3        0.07       -0.63      6.22 o 
  -5 -13   3       17.74        9.42      5.92 o 
  -4 -13   3       14.89       15.27      6.01 o 
  -3 -13   3        1.36        0.42      3.23 o 
  -2 -13   3      247.78      265.85      9.42 o 
  -1 -13   3        2.72        4.06      2.46 o 
   0 -13   3       78.78       78.54      4.48 o 
   1 -13   3        0.97        1.05      1.88 o 
   2 -13   3       67.26       61.37      6.09 o 
   3 -13   3       38.60       41.93      6.94 o 
   4 -13   3        0.68        3.50      3.77 o 
   5 -13   3       47.81       41.81      6.82 o 
   6 -13   3        6.52       15.76      5.04 o 
   7 -13   3       28.67       30.64      6.58 o 
  -7 -12   3       41.50       29.10      8.24 o 
  -6 -12   3       19.49       21.52      7.67 o 
  -5 -12   3        9.89        7.09      5.77 o 
  -4 -12   3       44.60       41.35      7.91 o 
  -3 -12   3       36.66       36.69      4.42 o 
  -2 -12   3      489.27      504.92     10.43 o 
  -1 -12   3      308.22      304.16      7.61 o 
   0 -12   3       62.49       69.39      4.12 o 
   1 -12   3      228.09      227.15      6.38 o 
   2 -12   3       80.30       64.05      5.87 o 
   3 -12   3       29.47       26.64      4.19 o 
   4 -12   3        0.50       -0.07      2.72 o 
   5 -12   3        0.39       -0.75      3.26 o 
   6 -12   3       59.50       50.95      7.06 o 
   7 -12   3        2.59       -2.45      3.47 o 
   8 -12   3        5.67        8.15      4.44 o 
  -8 -11   3       16.93       15.91      7.79 o 
  -7 -11   3       75.69       73.11     11.56 o 
  -6 -11   3       22.81       20.28      7.09 o 
  -5 -11   3      234.71      235.57     22.55 o 
  -4 -11   3      147.17      155.11      9.82 o 
  -3 -11   3        1.55        0.67      2.38 o 
  -2 -11   3       18.16       14.92      2.43 o 
  -1 -11   3       93.07       84.89      4.50 o 
   0 -11   3       52.04       54.46      4.07 o 
   1 -11   3      399.68      424.75      8.96 o 
   2 -11   3        1.17        1.40      1.58 o 
   3 -11   3       17.14       20.30      2.98 o 
   4 -11   3       15.83       16.23      2.75 o 
   5 -11   3      479.78      453.49     11.70 o 
   6 -11   3       64.19       68.03      5.66 o 
   7 -11   3       18.10       13.98      4.47 o 
   8 -11   3       42.00       31.03      5.86 o 
   9 -11   3        7.97       12.26      4.77 o 
  -9 -10   3       39.70       42.26      9.21 o 
  -8 -10   3       25.55       25.18      8.21 o 
  -7 -10   3       35.24       36.19      8.48 o 
  -6 -10   3      199.96      200.77     15.39 o 
  -5 -10   3      230.48      207.65     10.85 o 
  -4 -10   3      116.74      128.53      8.81 o 
  -3 -10   3      182.50      183.91      6.48 o 
  -2 -10   3        1.62        3.96      1.92 o 
  -1 -10   3      188.43      201.22      6.20 o 
   0 -10   3      201.68      209.82      6.11 o 
   1 -10   3      126.57      129.04      4.64 o 
   2 -10   3        4.31        5.61      1.67 o 
   3 -10   3      321.14      313.60      6.45 o 
   4 -10   3      399.57      407.49     10.03 o 
   5 -10   3       43.49       52.08      3.76 o 
   6 -10   3       15.19       12.23      2.43 o 
   7 -10   3       10.88       14.00      2.53 o 
   8 -10   3        2.12       -0.15      3.02 o 
   9 -10   3       38.17       37.34      6.25 o 
  10 -10   3        0.10       -0.12      3.65 o 
 -10  -9   3       65.89       75.71     11.29 o 
  -9  -9   3       37.74       42.92      8.75 o 
  -8  -9   3       56.98       54.23      6.80 o 
  -7  -9   3      196.41      189.01     10.30 o 
  -6  -9   3      126.99      167.65     13.83 o 
  -5  -9   3       19.23       14.78      4.17 o 
  -4  -9   3      219.94      218.36     25.36 o 
  -3  -9   3       92.27       83.83      4.53 o 
  -2  -9   3      527.40      537.37      9.87 o 
  -1  -9   3      114.01      114.00      6.61 o 
   0  -9   3      220.01      214.56      5.95 o 
   1  -9   3       30.57       24.79      3.55 o 
   2  -9   3      217.57      212.43      5.46 o 
   3  -9   3      744.14      705.62     11.41 o 
   4  -9   3      178.44      173.55      5.94 o 
   5  -9   3        7.44        7.35      2.03 o 
   6  -9   3       69.63       76.13      4.60 o 
   7  -9   3        8.98       11.77      2.32 o 
   8  -9   3       11.40       14.14      2.65 o 
   9  -9   3       14.11       11.98      4.01 o 
  10  -9   3        7.48        8.78      4.08 o 
  11  -9   3       11.01       14.97      5.34 o 
 -10  -8   3      133.27      146.07     13.46 o 
  -9  -8   3       13.01       20.01      6.82 o 
  -8  -8   3       17.82       38.19      7.64 o 
  -7  -8   3        9.86        5.73      3.54 o 
  -6  -8   3       23.28       27.40      5.19 o 
  -5  -8   3      289.04      293.63      9.62 o 
  -4  -8   3      840.51      853.46     17.60 o 
  -3  -8   3      846.77      813.83     12.89 o 
  -2  -8   3        5.90        4.75      1.77 o 
  -1  -8   3      486.71      484.38      9.53 o 
   0  -8   3      283.09      259.11      8.25 o 
   1  -8   3       16.54       19.41      2.19 o 
   2  -8   3      520.65      512.41     12.61 o 
   3  -8   3       84.37       81.70      3.20 o 
   4  -8   3        1.23        0.41      1.12 o 
   5  -8   3       27.77       27.81      2.78 o 
   6  -8   3      121.68      118.64      5.19 o 
   7  -8   3      180.74      191.17      6.17 o 
   8  -8   3        8.44        1.83      2.49 o 
   9  -8   3      110.44      124.57      5.90 o 
  10  -8   3       70.42       76.94      7.73 o 
  11  -8   3        2.96        5.28      3.98 o 
  12  -8   3       53.08       65.53      8.30 o 
 -11  -7   3        1.15       -1.45      5.04 o 
 -10  -7   3       12.19        7.91      5.52 o 
  -9  -7   3     1080.32     1071.45     36.31 o 
  -8  -7   3        0.01        1.51      4.41 o 
  -7  -7   3      130.73      114.77     10.29 o 
  -6  -7   3      121.60      120.01     20.42 o 
  -5  -7   3       21.49       18.09      4.26 o 
  -4  -7   3      738.31      721.57     12.87 o 
  -3  -7   3      672.26      711.60     10.29 o 
  -2  -7   3      944.64      955.84     13.76 o 
  -1  -7   3     1303.47     1321.10     17.66 o 
   0  -7   3      492.99      502.19      8.52 o 
   1  -7   3      326.64      280.14      5.73 o 
   2  -7   3        3.28        1.15      1.05 o 
   3  -7   3      121.18      108.17      3.50 o 
   4  -7   3       29.14       37.46      2.30 o 
   5  -7   3      518.31      502.63      8.29 o 
   6  -7   3       56.83       61.75      3.54 o 
   7  -7   3      700.47      718.62     13.95 o 
   8  -7   3      202.11      202.54      6.49 o 
   9  -7   3        2.18        1.36      1.83 o 
  10  -7   3        1.95        1.12      2.64 o 
  11  -7   3       43.04       35.56      6.04 o 
  12  -7   3        3.01        1.66      4.23 o 
 -11  -6   3        9.35        6.28      5.13 o 
 -10  -6   3       81.26       79.24      9.54 o 
  -9  -6   3      213.33      225.52     13.79 o 
  -8  -6   3     1024.26     1111.17     35.62 o 
  -7  -6   3        0.19       -3.26      3.26 o 
  -6  -6   3      120.05      131.08      7.41 o 
  -5  -6   3      250.09      246.56      8.09 o 
  -4  -6   3      219.26      247.07      5.69 o 
  -3  -6   3      472.07      457.34      6.95 o 
  -2  -6   3       21.21       23.92      1.89 o 
  -1  -6   3       10.51       10.61      1.45 o 
   0  -6   3      232.76      228.08      4.25 o 
   1  -6   3      227.55      251.46      4.84 o 
   2  -6   3     1002.51     1133.43     14.76 o 
   3  -6   3      644.73      668.93     13.27 o 
   4  -6   3     1527.68     1528.15     18.83 o 
   5  -6   3     1907.77     1837.45     23.85 o 
   6  -6   3       27.03       25.67      1.76 o 
   7  -6   3      126.19      127.21      4.81 o 
   8  -6   3       32.62       24.95      2.90 o 
   9  -6   3      122.62      124.47      5.27 o 
  10  -6   3      103.99      110.45      5.27 o 
  11  -6   3        0.73        1.12      2.81 o 
  12  -6   3        1.00        1.00      3.47 o 
  13  -6   3       20.49       24.66      6.34 o 
 -11  -5   3       49.93       47.27      7.61 o 
 -10  -5   3       13.43        5.98      4.65 o 
  -9  -5   3      195.76      192.20      9.00 o 
  -8  -5   3        5.19        8.48      3.31 o 
  -7  -5   3        4.44        3.80      2.30 o 
  -6  -5   3      542.73      528.18     12.16 o 
  -5  -5   3       16.63       17.65      2.16 o 
  -4  -5   3     2030.04     1976.61     19.05 o 
  -3  -5   3     1059.54     1104.94     10.49 o 
  -2  -5   3     2435.85     2426.12     22.07 o 
  -1  -5   3      277.40      256.45      4.64 o 
   0  -5   3      157.54      154.75      3.03 o 
   1  -5   3     3963.41     3856.65     40.36 o 
   2  -5   3      265.82      313.12      4.84 o 
   3  -5   3      207.11      187.69      3.82 o 
   4  -5   3     2010.17     2081.96     24.38 o 
   5  -5   3       98.44       93.11      4.88 o 
   6  -5   3        3.69        0.98      1.07 o 
   7  -5   3      873.98      859.26     12.72 o 
   8  -5   3      227.14      216.96      5.11 o 
   9  -5   3      256.86      275.11      7.88 o 
  10  -5   3        4.10        2.91      2.00 o 
  11  -5   3      176.60      185.88      8.81 o 
  12  -5   3        3.17        2.99      3.89 o 
  13  -5   3       29.85       36.92      7.12 o 
 -12  -4   3       15.04       19.68      5.49 o 
 -11  -4   3       29.46       31.98      4.74 o 
 -10  -4   3      159.94      169.09      8.38 o 
  -9  -4   3       66.72       62.01      4.77 o 
  -8  -4   3      135.26      142.27      7.75 o 
  -7  -4   3       71.16       76.48      4.63 o 
  -6  -4   3      182.93      189.94      7.50 o 
  -5  -4   3      106.45       94.69      3.34 o 
  -4  -4   3       35.52       37.52      1.71 o 
  -3  -4   3     2193.05     2294.89     19.25 o 
  -2  -4   3      571.60      589.36      6.69 o 
  -1  -4   3      238.01      229.68      3.47 o 
   0  -4   3      731.74      668.68      7.53 o 
   1  -4   3       53.01       49.19      1.78 o 
   2  -4   3      960.54      875.07      9.90 o 
   3  -4   3     2453.31     2417.34     23.79 o 
   4  -4   3      586.47      636.46      7.32 o 
   5  -4   3      406.53      419.63      6.73 o 
   6  -4   3        5.42        4.67      1.42 o 
   7  -4   3        6.69       10.38      1.66 o 
   8  -4   3      321.08      303.11      6.30 o 
   9  -4   3       53.29       55.84      2.84 o 
  10  -4   3      439.99      450.83      8.25 o 
  11  -4   3       37.06       32.77      3.70 o 
  12  -4   3       16.93       15.15      3.93 o 
  13  -4   3        1.59        0.03      3.83 o 
 -12  -3   3       11.98        7.89      3.95 o 
 -11  -3   3      109.25      103.82      5.91 o 
 -10  -3   3       63.10       66.91      7.06 o 
  -9  -3   3       27.16       29.40      7.11 o 
  -8  -3   3       56.55       55.07      4.08 o 
  -7  -3   3       73.75       70.68      4.81 o 
  -6  -3   3      762.32      711.40     12.03 o 
  -5  -3   3       16.16       21.29      1.86 o 
  -4  -3   3     1666.90     1640.35     15.29 o 
  -3  -3   3     2287.51     2423.85     22.34 o 
  -2  -3   3      500.31      484.29      6.07 o 
  -1  -3   3      673.35      674.67      8.37 o 
   0  -3   3      297.52      297.82      4.04 o 
   1  -3   3     1572.84     1571.25     21.83 o 
   2  -3   3      396.26      409.96      5.37 o 
   3  -3   3        1.38        0.38      0.58 o 
   4  -3   3     1799.79     1796.06     18.13 o 
   5  -3   3      198.39      160.15      2.94 o 
   6  -3   3      765.91      762.94      9.93 o 
   7  -3   3       49.13       60.29      2.41 o 
   8  -3   3        0.66        1.91      1.30 o 
   9  -3   3      843.49      806.28     12.93 o 
  10  -3   3       47.51       44.15      2.88 o 
  11  -3   3      175.30      177.99      8.42 o 
  12  -3   3        0.90        0.73      1.66 o 
  13  -3   3        8.47       -0.45      4.08 o 
  14  -3   3       33.48       47.90      8.24 o 
 -12  -2   3       59.72       56.03      4.87 o 
 -11  -2   3        4.71        3.81      2.69 o 
 -10  -2   3      154.32      156.38      6.56 o 
  -9  -2   3       27.87       35.52      5.13 o 
  -8  -2   3      143.86      155.89      5.92 o 
  -7  -2   3      264.66      266.52      7.45 o 
  -6  -2   3      202.21      218.13      8.78 o 
  -5  -2   3     1739.08     1777.79     24.44 o 
  -4  -2   3       43.95       41.13      1.80 o 
  -3  -2   3      281.79      257.54      4.43 o 
  -1  -2   3     1497.65     1565.78     15.80 o 
   0  -2   3     5251.05     5616.47     51.91 o 
   1  -2   3      114.25      108.52      2.48 o 
   2  -2   3     4488.10     4488.12     38.96 o 
   3  -2   3      558.66      531.28      5.99 o 
   4  -2   3     1869.18     1903.68     17.72 o 
   5  -2   3     1981.83     2080.24     19.45 o 
   6  -2   3       78.41       76.74      2.18 o 
   7  -2   3       65.96       59.39      2.24 o 
   8  -2   3        0.57        0.60      1.11 o 
   9  -2   3     1200.25     1183.87     17.50 o 
  10  -2   3      438.01      416.15      8.55 o 
  11  -2   3       90.90       83.04      3.34 o 
  12  -2   3      111.94      110.51      5.92 o 
  13  -2   3        9.31        7.17      2.59 o 
  14  -2   3        1.63        0.30      4.68 o 
 -12  -1   3        5.34        7.94      5.74 o 
 -11  -1   3        5.79       10.78      2.48 o 
 -10  -1   3        1.28        0.69      2.06 o 
  -9  -1   3      122.31      118.81      7.46 o 
  -8  -1   3      542.52      556.29     11.70 o 
  -7  -1   3        4.14        2.52      1.51 o 
  -6  -1   3      197.42      172.00      4.59 o 
  -5  -1   3      347.59      382.72      7.46 o 
  -4  -1   3      345.48      325.83      4.67 o 
  -3  -1   3      191.09      174.88      3.17 o 
  -2  -1   3     1724.68     1758.81     16.41 o 
  -1  -1   3       10.89        8.10      0.74 o 
   0  -1   3    24994.64    23487.77    211.88 o 
   1  -1   3    15732.30    15234.46    166.15 o 
   2  -1   3      260.68      268.02      3.78 o 
   3  -1   3       17.57       21.76      1.13 o 
   4  -1   3      252.00      223.49      3.30 o 
   5  -1   3      298.65      309.96      4.07 o 
   6  -1   3      673.14      643.55      7.14 o 
   7  -1   3      904.60      928.04     10.38 o 
   8  -1   3      130.44      141.56      3.55 o 
   9  -1   3      317.68      276.06      5.94 o 
  10  -1   3       98.89      107.84      3.94 o 
  11  -1   3      598.82      622.31     11.77 o 
  12  -1   3       11.10       18.43      4.09 o 
  13  -1   3       27.62       29.24      3.56 o 
  14  -1   3        3.78        3.83      2.84 o 
 -12   0   3        9.17       27.47      7.09 o 
 -11   0   3        4.86        1.06      3.37 o 
 -10   0   3      100.90       97.43      7.03 o 
  -9   0   3      422.24      445.58     12.17 o 
  -8   0   3       46.75       49.25      3.09 o 
  -7   0   3       41.97       45.76      2.54 o 
  -6   0   3        3.94        4.38      1.48 o 
  -5   0   3        4.76        4.09      1.19 o 
  -4   0   3      273.03      242.62      4.05 o 
  -3   0   3       69.24       63.69      2.08 o 
  -2   0   3      308.11      323.57      3.75 o 
  -1   0   3        0.07        0.85      0.40 o 
   0   0   3    30835.20    28220.03    244.92 o 
   1   0   3     3294.63     3328.24     29.37 o 
   2   0   3      131.89      115.46      2.33 o 
   3   0   3      687.58      803.47      8.76 o 
   4   0   3      636.17      651.99      7.42 o 
   5   0   3     1366.57     1616.98     14.61 o 
   6   0   3       37.92       35.48      1.71 o 
   7   0   3      323.67      317.15      4.31 o 
   8   0   3      440.31      472.39      6.98 o 
   9   0   3       20.56       14.71      1.83 o 
  10   0   3      134.79      141.02      4.48 o 
  11   0   3      138.71      153.83     10.11 o 
  12   0   3        9.07       12.89      2.45 o 
  13   0   3       63.70       66.10      5.22 o 
  14   0   3        1.73       -0.24      2.81 o 
 -12   1   3        1.52        3.95      4.80 o 
 -11   1   3       18.15       27.26      6.28 o 
 -10   1   3      324.66      298.93     11.41 o 
  -9   1   3       81.22       79.73      5.96 o 
  -8   1   3       35.82       39.98      4.31 o 
  -7   1   3      576.91      572.16     11.48 o 
  -6   1   3     1103.85     1106.87     28.63 o 
  -5   1   3      372.08      374.30      7.66 o 
  -4   1   3      333.11      343.91      3.80 o 
  -3   1   3      453.50      406.07      4.52 o 
  -2   1   3      348.76      353.68      4.04 o 
  -1   1   3      539.81      578.32      5.34 o 
   0   1   3     2338.78     2365.19     20.89 o 
   1   1   3     1202.97     1212.90     10.56 o 
   2   1   3      225.85      231.17      2.76 o 
   3   1   3      137.00      141.53      2.39 o 
   4   1   3      648.79      645.71      6.10 o 
   5   1   3     1604.11     1684.21     14.10 o 
   6   1   3     1615.46     1602.25     14.50 o 
   7   1   3     1699.96     1707.55     14.85 o 
   8   1   3       87.86      102.15      2.83 o 
   9   1   3      516.53      495.09      7.56 o 
  10   1   3      163.95      179.21      5.67 o 
  11   1   3      184.95      199.54      7.22 o 
  12   1   3       32.40       28.21      3.71 o 
  13   1   3       49.43       53.88      4.30 o 
  14   1   3       53.41       55.04     10.32 o 
 -12   2   3       55.05       72.45      9.27 o 
 -11   2   3       44.99       34.53      6.67 o 
 -10   2   3       18.54       17.98      3.75 o 
  -9   2   3       44.79       43.12      4.64 o 
  -8   2   3      327.69      287.25      9.76 o 
  -7   2   3      735.13      725.49     13.31 o 
  -6   2   3       98.48      101.97      4.88 o 
  -5   2   3        1.34        4.44      1.38 o 
  -4   2   3      274.59      241.23      3.80 o 
  -3   2   3      309.75      317.83      4.19 o 
  -2   2   3        1.66        1.21      0.52 o 
  -1   2   3      917.54      972.71     11.18 o 
   0   2   3       88.45      104.85      1.63 o 
   1   2   3     2543.31     2455.22     20.29 o 
   2   2   3     9244.24     9074.69     65.70 o 
   3   2   3       74.34       55.24      1.52 o 
   4   2   3      579.99      624.37      5.65 o 
   5   2   3     1179.25     1246.54      9.87 o 
   6   2   3      392.42      398.03      4.11 o 
   7   2   3       24.10       19.61      1.14 o 
   8   2   3       35.74       37.23      1.82 o 
   9   2   3        2.30        1.86      1.27 o 
  10   2   3      191.63      183.27      5.90 o 
  11   2   3       14.97       21.22      3.24 o 
  12   2   3      322.33      315.49     11.01 o 
  13   2   3      151.97      159.64     10.52 o 
  14   2   3        4.09        2.87      4.44 o 
 -12   3   3       17.79       12.41      5.46 o 
 -11   3   3       28.56       45.73      7.12 o 
 -10   3   3       99.09       97.46      6.59 o 
  -9   3   3      177.97      142.56     15.73 o 
  -8   3   3      517.19      506.76     13.54 o 
  -7   3   3      278.44      266.60      6.66 o 
  -6   3   3      455.19      439.72     10.65 o 
  -5   3   3        2.29        4.04      1.08 o 
  -4   3   3      569.79      600.63      7.56 o 
  -3   3   3       20.50       11.98      0.98 o 
  -2   3   3      175.95      165.34      3.88 o 
  -1   3   3     1590.89     1639.74     21.29 o 
   0   3   3      110.12      120.86      2.94 o 
   1   3   3      543.22      545.40      5.16 o 
   2   3   3      225.20      238.02      2.79 o 
   3   3   3       14.75       17.48      0.91 o 
   4   3   3      749.87      745.63      6.58 o 
   5   3   3       17.10        9.16      0.73 o 
   6   3   3       27.87       22.03      1.06 o 
   7   3   3     2098.59     2080.98     16.20 o 
   8   3   3      443.28      434.67      5.62 o 
   9   3   3      196.23      219.67      4.70 o 
  10   3   3       12.73       11.21      4.75 o 
  11   3   3      463.35      474.65     13.72 o 
  12   3   3      213.40      239.84     15.71 o 
  13   3   3        9.01        4.08      3.64 o 
  14   3   3       34.24       22.55      5.89 o 
 -12   4   3       25.27       47.12      7.61 o 
 -11   4   3        9.09       13.49      5.07 o 
 -10   4   3       20.27       20.74     10.43 o 
  -9   4   3      205.22      182.55      7.91 o 
  -8   4   3       11.64        7.64      2.64 o 
  -7   4   3      209.55      202.64      9.44 o 
  -6   4   3       12.29       10.69      2.11 o 
  -5   4   3      150.66      155.48      2.93 o 
  -4   4   3        2.22        4.66      2.36 o 
  -3   4   3       99.37      104.04      3.42 o 
  -2   4   3     8548.84     8771.08     99.78 o 
  -1   4   3     1566.60     1577.10     22.16 o 
   0   4   3       20.02       20.71      1.26 o 
   1   4   3        4.42        2.68      0.57 o 
   2   4   3        6.28       11.60      0.47 o 
   3   4   3     2909.53     2928.81     24.37 o 
   4   4   3      180.03      183.11      2.35 o 
   5   4   3       76.96       94.53      1.86 o 
   6   4   3      586.05      561.75      5.52 o 
   7   4   3      651.91      647.17      6.40 o 
   8   4   3       32.76       39.31      1.84 o 
   9   4   3        0.14       -1.35      1.35 o 
  10   4   3      258.83      262.56      9.61 o 
  11   4   3      382.39      359.09     16.84 o 
  12   4   3        3.60        1.39      4.26 o 
  13   4   3       33.16       43.55      5.40 o 
  14   4   3        1.14        4.56      3.59 o 
 -11   5   3       20.27       10.11      4.80 o 
 -10   5   3       23.44       22.37      5.13 o 
  -9   5   3        2.96        4.74      2.63 o 
  -8   5   3      551.14      505.72     12.90 o 
  -7   5   3      155.75      172.27      4.91 o 
  -6   5   3      570.40      582.45     12.14 o 
  -5   5   3      117.05      125.07      4.25 o 
  -4   5   3      245.37      255.81      4.97 o 
  -3   5   3      186.27      178.28      4.75 o 
  -2   5   3      582.00      605.25      9.73 o 
  -1   5   3      659.81      670.90     13.00 o 
   0   5   3       51.01       45.82      2.11 o 
   1   5   3      987.24      981.69      8.78 o 
   2   5   3        9.72       24.13      0.74 o 
   3   5   3      678.60      779.28      6.83 o 
   4   5   3     5532.87     5623.17     43.64 o 
   5   5   3      183.15      173.38      2.57 o 
   6   5   3       87.10       78.81      1.80 o 
   7   5   3      466.85      470.02      5.65 o 
   8   5   3      453.44      503.54      9.02 o 
   9   5   3        0.59        3.25      2.26 o 
  10   5   3      441.19      481.62     14.91 o 
  11   5   3      108.48      132.33     10.90 o 
  12   5   3        5.81        5.43      4.68 o 
  13   5   3       21.46       28.89      4.99 o 
  14   5   3       97.31       90.49      7.66 o 
 -11   6   3        0.62        0.78      3.80 o 
 -10   6   3       38.69       38.03      5.95 o 
  -9   6   3       23.52       21.78      3.44 o 
  -8   6   3       37.66       31.41      3.42 o 
  -7   6   3     1192.00     1135.24     19.20 o 
  -6   6   3       32.47       39.11      3.38 o 
  -5   6   3        0.78        1.27      1.72 o 
  -4   6   3      452.26      473.38     15.01 o 
  -3   6   3      169.51      174.80      5.53 o 
  -2   6   3      897.83     1111.22     17.81 o 
  -1   6   3     1877.42     1795.84     29.71 o 
   0   6   3      725.37      668.96      8.43 o 
   1   6   3     1101.76     1079.47      9.78 o 
   2   6   3      274.21      280.42      2.91 o 
   3   6   3     1241.81     1343.04     11.59 o 
   4   6   3      680.24      622.20      6.34 o 
   5   6   3      114.18      108.00      2.29 o 
   6   6   3      746.36      704.44      7.80 o 
   7   6   3       17.66       20.41      1.85 o 
   8   6   3      387.20      354.17      7.18 o 
   9   6   3      567.81      596.55     11.84 o 
  10   6   3      564.57      569.28     20.44 o 
  11   6   3      123.15      128.83     11.23 o 
  12   6   3        3.48        1.97      4.74 o 
  13   6   3       84.01       75.64      7.16 o 
  14   6   3        6.87        4.01      4.00 o 
 -11   7   3       55.65       47.03      6.94 o 
 -10   7   3       88.15       87.51      7.55 o 
  -9   7   3        0.14        1.62      3.09 o 
  -8   7   3      215.83      196.55      6.98 o 
  -7   7   3       21.05       25.83      2.69 o 
  -6   7   3       80.18       67.83      5.31 o 
  -5   7   3        1.17        1.18      1.78 o 
  -4   7   3      160.69      158.18      3.65 o 
  -3   7   3     1105.20     1182.36     25.15 o 
  -2   7   3       42.98       52.57      3.27 o 
  -1   7   3      270.17      255.78      4.41 o 
   0   7   3     3379.68     3349.42     36.08 o 
   1   7   3      177.47      173.31      2.48 o 
   2   7   3     1979.62     2014.99     18.80 o 
   3   7   3       18.31       22.44      1.16 o 
   4   7   3      492.50      553.58      6.99 o 
   5   7   3     1727.20     1861.06     22.64 o 
   6   7   3        0.02        0.69      1.13 o 
   7   7   3       82.76       89.70      4.03 o 
   8   7   3      389.87      357.45      8.55 o 
   9   7   3      267.32      304.73      9.85 o 
  10   7   3      232.39      230.94     10.08 o 
  11   7   3        2.93        2.02      3.35 o 
  12   7   3       57.56       54.80      6.51 o 
  13   7   3       25.92       29.69      5.42 o 
 -10   8   3        3.68        5.64      3.89 o 
  -9   8   3       53.36       53.28      5.61 o 
  -8   8   3       11.58        7.70      2.41 o 
  -7   8   3      198.72      175.48      5.77 o 
  -6   8   3       65.36       59.44      5.01 o 
  -5   8   3       86.07       86.69      5.19 o 
  -4   8   3      269.32      292.46      6.17 o 
  -3   8   3       36.02       44.33      2.88 o 
  -2   8   3       79.73       74.62      3.05 o 
  -1   8   3      310.00      311.82      7.59 o 
   0   8   3      163.30      157.23      2.82 o 
   1   8   3      569.54      571.86      6.44 o 
   2   8   3        5.12        3.73      1.28 o 
   3   8   3      151.38      168.49      3.17 o 
   4   8   3      724.96      643.35      9.70 o 
   5   8   3      273.85      308.08      6.25 o 
   6   8   3      614.61      558.55      9.48 o 
   7   8   3       53.28       53.68      3.11 o 
   8   8   3      344.03      311.19      7.93 o 
   9   8   3      505.08      541.97     16.94 o 
  10   8   3       35.13       24.39      6.82 o 
  11   8   3      197.26      205.94     13.93 o 
  12   8   3       27.85       30.25      5.52 o 
  13   8   3        2.53       -0.33      3.96 o 
 -10   9   3       20.51       32.96      5.52 o 
  -9   9   3        0.96        0.18      3.11 o 
  -8   9   3       56.39       58.93      4.07 o 
  -7   9   3       26.67       28.27      6.35 o 
  -6   9   3      107.90      110.23      6.02 o 
  -5   9   3      116.86      141.87     10.82 o 
  -4   9   3      114.97      116.08      5.16 o 
  -3   9   3      354.27      384.05     10.43 o 
  -2   9   3      397.56      376.67      8.07 o 
  -1   9   3      480.58      488.84      9.59 o 
   0   9   3     1599.87     1622.37     21.94 o 
   1   9   3      827.33      785.91      8.56 o 
   2   9   3     1590.67     1605.93     22.15 o 
   3   9   3      335.18      348.73      6.05 o 
   4   9   3      100.76      113.65      3.59 o 
   5   9   3      797.69      806.35     12.14 o 
   6   9   3       60.61       51.05      3.50 o 
   7   9   3      277.23      309.43      7.09 o 
   8   9   3       96.56       91.68      9.04 o 
   9   9   3        3.06        4.76      3.62 o 
  10   9   3       46.26       61.16      9.18 o 
  11   9   3        3.54        1.06      5.46 o 
  12   9   3       16.23       10.08      6.70 o 
  13   9   3       18.55        9.37      4.94 o 
  -9  10   3      144.18      161.31      9.24 o 
  -8  10   3       32.00       23.48      4.04 o 
  -7  10   3        5.18        4.13      2.00 o 
  -6  10   3       64.05       80.41      3.45 o 
  -5  10   3        1.90        2.98      2.33 o 
  -4  10   3      545.33      508.90     19.58 o 
  -3  10   3      202.64      187.28      7.12 o 
  -2  10   3       66.37       89.93      2.93 o 
  -1  10   3       68.74       75.56      3.42 o 
   0  10   3        0.53        1.07      2.12 o 
   1  10   3      157.47      168.79      7.62 o 
   2  10   3       16.50       20.45      3.39 o 
   3  10   3      135.08      130.86      3.22 o 
   4  10   3      292.70      240.76      5.44 o 
   5  10   3     1405.76     1394.28     18.69 o 
   6  10   3     1160.31     1130.43     16.37 o 
   7  10   3      303.53      296.36      7.16 o 
   8  10   3       29.88       20.11      2.93 o 
   9  10   3       21.01       23.43      4.75 o 
  10  10   3       99.51      112.56     11.92 o 
  11  10   3       79.60      102.87     12.50 o 
  12  10   3       24.98       19.41      7.94 o 
  -8  11   3       14.84       16.66      3.98 o 
  -7  11   3        1.31        1.48      2.72 o 
  -6  11   3        7.23        5.16      2.29 o 
  -5  11   3      160.45      141.36      4.50 o 
  -4  11   3       18.86       23.84      2.95 o 
  -3  11   3      172.77      175.50      4.80 o 
  -2  11   3       81.34       89.05      3.54 o 
  -1  11   3       18.91       14.76      2.06 o 
   0  11   3      305.63      308.47      7.77 o 
   1  11   3     1120.30     1129.50     16.55 o 
   2  11   3       53.06       40.83      2.76 o 
   3  11   3      511.50      508.19     10.08 o 
   4  11   3       50.16       60.43      2.92 o 
   5  11   3        2.47        2.88      1.71 o 
   6  11   3       93.55       84.23      4.01 o 
   7  11   3     1148.50     1121.14     16.98 o 
   8  11   3       68.06       65.01      8.19 o 
   9  11   3        4.63        5.16      5.33 o 
  10  11   3       67.08       52.95      9.24 o 
  11  11   3       64.10       38.28      8.97 o 
  -7  12   3       21.62       18.65      3.77 o 
  -6  12   3       88.49      106.31      5.85 o 
  -5  12   3       12.67        7.14      2.29 o 
  -4  12   3       31.17       44.93      2.98 o 
  -3  12   3        8.13       13.74      2.12 o 
  -2  12   3       47.01       55.75      3.99 o 
  -1  12   3      188.23      191.83      6.08 o 
   0  12   3       32.93       31.12      3.00 o 
   1  12   3      517.93      492.68      8.84 o 
   2  12   3      842.94      796.76     17.61 o 
   3  12   3        0.31        1.01      1.75 o 
   4  12   3       59.07       53.77      2.75 o 
   5  12   3        1.36        3.46      1.85 o 
   6  12   3       94.54       88.33      4.25 o 
   7  12   3      144.54      164.10      5.74 o 
   8  12   3        1.34       -1.28      3.00 o 
   9  12   3       87.98       98.32     11.08 o 
  10  12   3       12.49        3.08      5.89 o 
  11  12   3        0.62        5.16      6.16 o 
  -6  13   3        0.08       -0.06      2.71 o 
  -5  13   3       25.55       27.66      3.67 o 
  -4  13   3       24.69       23.67      3.51 o 
  -3  13   3        4.99        1.48      1.88 o 
  -2  13   3       57.14       59.08      3.75 o 
  -1  13   3        0.42        2.91      2.05 o 
   0  13   3       37.89       46.36      3.75 o 
   1  13   3       26.02       29.70      3.48 o 
   2  13   3      138.60      144.38      5.54 o 
   3  13   3       56.35       62.80      3.93 o 
   4  13   3        0.62        1.05      1.98 o 
   5  13   3      210.99      219.77      9.57 o 
   6  13   3      291.44      278.10      7.84 o 
   7  13   3       38.59       42.01      5.43 o 
   8  13   3       60.96       46.44      5.63 o 
   9  13   3        1.40        4.29      5.40 o 
  10  13   3       31.14       22.37      7.34 o 
  -5  14   3       13.35       16.81      4.01 o 
  -4  14   3        7.71        5.24      3.04 o 
  -3  14   3       66.04       70.12      5.53 o 
  -2  14   3        1.15        6.82      3.10 o 
  -1  14   3       11.99       10.39      3.33 o 
   0  14   3       14.28        6.43      3.21 o 
   1  14   3      116.64      103.31      5.69 o 
   2  14   3      221.62      224.29      6.43 o 
   3  14   3        2.87        2.80      2.59 o 
   4  14   3       75.20       67.93      5.39 o 
   5  14   3       12.13        7.82      3.21 o 
   6  14   3       21.65       19.43      3.32 o 
   7  14   3       34.38       23.24      4.25 o 
   8  14   3       25.83       23.64      6.46 o 
  -3  15   3        1.67        2.11      3.65 o 
  -2  15   3        6.34        5.19      3.83 o 
  -1  15   3        1.85        3.44      3.74 o 
   0  15   3       13.03        5.92      4.14 o 
   1  15   3       44.57       56.22      6.16 o 
   2  15   3       13.88       11.65      3.82 o 
   3  15   3        9.25        9.89      3.88 o 
   4  15   3        0.67       -3.11      3.11 o 
   5  15   3        0.31       -0.95      3.68 o 
   6  15   3       29.70       24.06      5.69 o 
   7  15   3       12.18       10.38      4.04 o 
   0  16   3      160.11      170.10     11.47 o 
   1  16   3        1.17        0.24      4.35 o 
   2  16   3        2.22        2.29      4.26 o 
   3  16   3        4.79        5.34      4.41 o 
   4  16   3       56.37       71.27      9.54 o 
  -2 -14   4      119.88      129.62     11.14 o 
  -1 -14   4        7.47        5.00      3.34 o 
   0 -14   4       20.56       29.15      7.37 o 
   1 -14   4        1.46        5.58      5.13 o 
   2 -14   4       19.10        9.30      5.43 o 
   3 -14   4       25.98       30.85      7.12 o 
   4 -14   4       30.67       17.51      6.16 o 
  -5 -13   4        1.49        9.63      6.79 o 
  -4 -13   4       28.21       31.30      7.94 o 
  -3 -13   4       74.54       80.66     10.05 o 
  -2 -13   4       46.63       52.13      8.30 o 
  -1 -13   4       95.41      115.61      6.74 o 
   0 -13   4       10.45       13.09      3.17 o 
   1 -13   4       42.33       50.26      4.13 o 
   2 -13   4        4.68        7.91      4.77 o 
   3 -13   4        9.85        8.63      4.74 o 
   4 -13   4        2.07        1.45      4.38 o 
   5 -13   4       27.43       20.04      5.83 o 
   6 -13   4       35.20       48.75      7.82 o 
  -6 -12   4        0.39       -5.25      5.25 o 
  -5 -12   4       32.55       32.30      8.15 o 
  -4 -12   4       38.92       39.45      8.33 o 
  -3 -12   4       15.10        4.65      5.37 o 
  -2 -12   4       32.51       29.01      4.70 o 
  -1 -12   4      381.73      393.08     10.15 o 
   0 -12   4      284.83      285.84     15.32 o 
   1 -12   4        9.12        5.35      2.57 o 
   2 -12   4       54.65       51.58      4.84 o 
   3 -12   4      131.09      151.63     12.41 o 
   4 -12   4       24.48       25.61      5.24 o 
   5 -12   4       45.97       42.86      6.88 o 
   6 -12   4        1.99       -1.00      3.41 o 
   7 -12   4       36.25       33.26      6.67 o 
   8 -12   4       12.43        8.94      4.95 o 
  -7 -11   4        6.90       19.26      7.73 o 
  -6 -11   4       69.30       58.86     10.57 o 
  -5 -11   4        5.23       13.73      6.64 o 
  -4 -11   4       25.84       27.85      5.70 o 
  -3 -11   4        1.43        1.73      3.47 o 
  -2 -11   4       24.65       33.10      3.69 o 
  -1 -11   4        6.15        4.59      2.41 o 
   0 -11   4       16.16       17.89      2.78 o 
   1 -11   4      139.22      142.43      6.59 o 
   2 -11   4       16.07       20.85      2.63 o 
   3 -11   4       42.74       44.07      4.22 o 
   4 -11   4      100.84      104.67      5.61 o 
   5 -11   4       15.70       15.72      3.65 o 
   6 -11   4      101.98      108.31      7.19 o 
   7 -11   4        0.61        2.87      3.71 o 
   8 -11   4       12.57       12.92      4.95 o 
   9 -11   4       30.49       32.90      6.61 o 
  -8 -10   4        5.60        9.36      6.88 o 
  -7 -10   4       15.27       -5.25      5.25 o 
  -6 -10   4       32.05       23.42      7.52 o 
  -5 -10   4      108.12      100.28     11.83 o 
  -4 -10   4       28.25       24.78      5.24 o 
  -3 -10   4      122.09      138.94      9.03 o 
  -2 -10   4      278.24      288.89      8.19 o 
  -1 -10   4      194.44      194.25      6.37 o 
   0 -10   4       42.70       46.18      3.55 o 
   1 -10   4       80.32       71.84      3.97 o 
   2 -10   4      113.85      113.15      4.57 o 
   3 -10   4       61.98       62.53      5.19 o 
   4 -10   4      216.24      215.13      5.49 o 
   5 -10   4      323.27      307.60      8.90 o 
   6 -10   4       47.86       47.40      3.97 o 
   7 -10   4       28.63       31.60      4.49 o 
   8 -10   4       12.14        4.26      3.59 o 
   9 -10   4       11.81       10.60      4.80 o 
  10 -10   4       35.01       33.17      6.70 o 
  -9  -9   4        5.91        5.49      6.34 o 
  -8  -9   4       10.77       18.81      7.15 o 
  -7  -9   4       23.88       18.48      5.16 o 
  -6  -9   4       95.37       94.94     11.44 o 
  -5  -9   4       48.58       56.06      8.94 o 
  -4  -9   4       92.26      115.44     14.49 o 
  -3  -9   4       46.68       45.63      5.77 o 
  -2  -9   4       30.86       42.10      4.06 o 
  -1  -9   4      245.10      251.71      7.09 o 
   0  -9   4        0.67       -1.25      1.60 o 
   1  -9   4      408.98      402.03      8.74 o 
   2  -9   4       42.18       43.70      3.60 o 
   3  -9   4      245.21      232.99      6.04 o 
   4  -9   4       74.67       80.55      4.28 o 
   5  -9   4       10.66        9.51      1.67 o 
   6  -9   4       17.35       17.44      2.87 o 
   7  -9   4       32.11       32.10      3.36 o 
   8  -9   4        2.05        2.64      4.71 o 
   9  -9   4       80.03       87.36      8.30 o 
  10  -9   4        2.94        4.41      3.95 o 
  11  -9   4       12.69       23.61      5.86 o 
 -10  -8   4       38.90       26.90      7.70 o 
  -9  -8   4      201.36      180.60     14.37 o 
  -8  -8   4      107.62      102.12     11.26 o 
  -7  -8   4      111.12      110.93     11.32 o 
  -6  -8   4       60.02       67.07      6.68 o 
  -5  -8   4        4.61       -1.95      2.97 o 
  -4  -8   4       48.39       61.41      5.09 o 
  -3  -8   4      155.20      132.91      8.32 o 
  -2  -8   4      240.83      256.97     12.23 o 
  -1  -8   4        6.18        7.09      1.99 o 
   0  -8   4     1104.31     1064.20     16.87 o 
   1  -8   4      265.30      235.22      6.40 o 
   2  -8   4      132.27      120.14      4.31 o 
   3  -8   4      717.04      722.08     15.41 o 
   4  -8   4        0.98        0.23      1.33 o 
   5  -8   4      235.86      229.80      5.51 o 
   6  -8   4       55.11       56.48      2.69 o 
   7  -8   4        0.29       -1.36      1.77 o 
   8  -8   4      108.31      107.26      5.19 o 
   9  -8   4       15.36        9.35      4.38 o 
  10  -8   4       44.57       55.27      7.15 o 
  11  -8   4        0.08        8.27      4.41 o 
  12  -8   4       20.34       21.31      6.10 o 
 -10  -7   4       41.53       52.73      9.00 o 
  -9  -7   4        0.35        0.60      4.89 o 
  -8  -7   4      552.64      603.48     24.75 o 
  -7  -7   4        1.95       -0.06      4.35 o 
  -6  -7   4       48.10       62.73      8.33 o 
  -5  -7   4        6.33        2.07      3.00 o 
  -4  -7   4       86.63       81.70      5.85 o 
  -3  -7   4      162.69      161.71      5.57 o 
  -2  -7   4      212.16      222.48      6.48 o 
  -1  -7   4     1870.34     1880.19     25.59 o 
   0  -7   4      299.06      295.97      6.99 o 
   1  -7   4      107.41      113.18      5.51 o 
   2  -7   4      344.29      362.51      7.57 o 
   3  -7   4      266.94      285.06      6.41 o 
   4  -7   4      595.74      593.57     10.22 o 
   5  -7   4       18.60       21.15      2.40 o 
   6  -7   4       98.18       98.16      3.71 o 
   7  -7   4      624.43      619.08     10.19 o 
   8  -7   4       18.75       15.12      2.66 o 
   9  -7   4      143.28      147.34      8.92 o 
  10  -7   4        8.93        9.75      3.29 o 
  11  -7   4       42.48       34.05      6.25 o 
  12  -7   4       30.20       32.57      6.61 o 
 -10  -6   4       69.40       76.13      9.42 o 
  -9  -6   4      156.53      160.05     12.23 o 
  -8  -6   4       66.38       61.97      8.48 o 
  -7  -6   4      277.49      278.25     15.18 o 
  -6  -6   4        0.32       -2.38      3.11 o 
  -5  -6   4      380.66      383.80     12.61 o 
  -4  -6   4      414.31      467.54     17.49 o 
  -3  -6   4      183.68      193.05      5.17 o 
  -2  -6   4     1243.31     1227.60     16.49 o 
  -1  -6   4     1479.96     1448.12     17.21 o 
   0  -6   4      850.63      806.12     10.77 o 
   1  -6   4      138.72      126.34      3.45 o 
   2  -6   4        0.47       -0.23      1.00 o 
   3  -6   4      782.27      707.62     10.58 o 
   4  -6   4       49.33       50.84      2.70 o 
   5  -6   4      265.10      265.76      5.89 o 
   6  -6   4       74.55       71.26      3.25 o 
   7  -6   4      423.17      400.42      7.69 o 
   8  -6   4      475.04      469.26      8.56 o 
   9  -6   4        1.82        1.02      1.93 o 
  10  -6   4       56.74       65.79      4.48 o 
  11  -6   4       22.98       20.62      4.20 o 
  12  -6   4        5.98       15.00      4.86 o 
  13  -6   4        5.43        6.40      4.80 o 
 -11  -5   4        9.21        7.37      5.19 o 
 -10  -5   4        5.20        8.54      4.71 o 
  -9  -5   4        7.94       15.58      5.10 o 
  -8  -5   4      337.73      323.61     11.54 o 
  -7  -5   4        3.11        4.10      2.76 o 
  -6  -5   4      186.19      168.84     17.84 o 
  -5  -5   4      307.73      329.91      7.79 o 
  -4  -5   4        9.85        7.18      1.82 o 
  -3  -5   4     1518.37     1540.63     17.41 o 
  -2  -5   4      195.72      203.50      3.94 o 
  -1  -5   4      785.33      841.30     10.55 o 
   0  -5   4       93.34       92.79      4.59 o 
   1  -5   4     4103.47     4214.13     40.37 o 
   2  -5   4     1634.01     1619.70     20.21 o 
   3  -5   4      621.80      607.22      9.25 o 
   4  -5   4      513.14      480.47      7.85 o 
   5  -5   4      584.34      544.90      9.31 o 
   6  -5   4       13.20        8.71      1.50 o 
   7  -5   4        0.74       -1.04      1.18 o 
   8  -5   4       72.53       64.03      3.82 o 
   9  -5   4      179.15      214.62      5.44 o 
  10  -5   4      103.26      107.65      3.73 o 
  11  -5   4        0.40       -0.97      2.59 o 
  12  -5   4       15.03       11.71      4.74 o 
  13  -5   4        5.95       -0.30      4.17 o 
 -11  -4   4       33.26       32.06      4.91 o 
 -10  -4   4      121.22      123.38      7.39 o 
  -9  -4   4       80.67       76.53      5.26 o 
  -8  -4   4      302.20      282.60      8.92 o 
  -7  -4   4      691.54      693.59     18.40 o 
  -6  -4   4      158.38      141.53      5.09 o 
  -5  -4   4       13.74        8.81      1.97 o 
  -4  -4   4      707.58      696.91     11.98 o 
  -3  -4   4      158.67      156.27      3.72 o 
  -2  -4   4     2390.22     2474.31     22.91 o 
  -1  -4   4      735.49      714.33      7.82 o 
   0  -4   4     2435.90     2332.48     19.39 o 
   1  -4   4     1601.60     1671.83     17.23 o 
   2  -4   4       79.89       84.15      2.22 o 
   3  -4   4      421.94      392.65      5.76 o 
   4  -4   4      380.48      368.41      5.99 o 
   5  -4   4      348.56      341.55      7.15 o 
   6  -4   4      265.94      267.13      5.42 o 
   7  -4   4       48.01       49.07      2.67 o 
   8  -4   4       89.00       89.02      3.55 o 
   9  -4   4      119.00      133.65      4.37 o 
  10  -4   4      289.91      311.32      7.10 o 
  11  -4   4       70.21       72.22      3.47 o 
  12  -4   4        0.66        3.27      3.25 o 
  13  -4   4       57.22       58.38      8.24 o 
  14  -4   4       30.66       30.40      7.12 o 
 -11  -3   4       33.41       36.31      4.85 o 
 -10  -3   4      156.48      153.10      9.04 o 
  -9  -3   4        0.57       -0.26      2.33 o 
  -8  -3   4        7.79       10.88      2.63 o 
  -7  -3   4      169.15      164.23      8.30 o 
  -6  -3   4      599.22      564.46     12.28 o 
  -5  -3   4      311.30      321.98      8.26 o 
  -4  -3   4      903.95      888.17     12.93 o 
  -3  -3   4     1169.65     1175.34     14.19 o 
  -2  -3   4     1923.80     1947.69     21.75 o 
  -1  -3   4     1835.07     1951.60     17.27 o 
   0  -3   4      831.01      778.20      7.58 o 
   1  -3   4        5.71        4.94      0.86 o 
   2  -3   4       63.01       39.74      1.64 o 
   3  -3   4       55.61       89.52      2.34 o 
   4  -3   4      152.65      200.71      3.68 o 
   5  -3   4     2183.44     2269.80     21.56 o 
   6  -3   4       22.00       20.02      1.63 o 
   7  -3   4      579.36      530.16      9.53 o 
   8  -3   4       32.49       37.54      3.31 o 
   9  -3   4        1.06       -0.30      1.39 o 
  10  -3   4      272.16      251.82      6.47 o 
  11  -3   4        6.26        6.71      2.02 o 
  12  -3   4        0.93        2.13      1.79 o 
  13  -3   4        5.26        8.00      2.41 o 
  14  -3   4        1.87       -1.33      4.68 o 
 -12  -2   4       40.06       27.05      7.61 o 
 -11  -2   4       95.34       79.70      8.38 o 
 -10  -2   4        0.52       -2.20      2.20 o 
  -9  -2   4      115.43      112.33      6.97 o 
  -8  -2   4       32.81       24.91      3.00 o 
  -7  -2   4      279.36      280.03      8.49 o 
  -6  -2   4      658.91      631.59     14.83 o 
  -5  -2   4      202.82      214.65      6.22 o 
  -4  -2   4     2800.27     2745.09     32.12 o 
  -3  -2   4      338.57      350.77      4.59 o 
  -2  -2   4      377.76      325.71      5.57 o 
  -1  -2   4     4189.07     4158.05     34.44 o 
   1  -2   4        4.35        4.04      0.83 o 
   2  -2   4     2580.56     2636.85     22.30 o 
   3  -2   4     2884.49     2879.20     25.60 o 
   4  -2   4      104.65       87.32      2.27 o 
   5  -2   4       17.46        8.95      1.09 o 
   6  -2   4     1492.57     1526.78     16.32 o 
   7  -2   4       39.44       34.60      1.97 o 
   8  -2   4      780.56      754.86     11.16 o 
   9  -2   4       92.31      107.45      3.77 o 
  10  -2   4      257.73      240.84      7.67 o 
  11  -2   4       70.63       58.35      3.66 o 
  12  -2   4        0.01       -1.23      1.88 o 
  13  -2   4       28.23       32.84      3.43 o 
  14  -2   4       14.43       12.96      6.31 o 
 -12  -1   4        0.42        7.09      5.71 o 
 -11  -1   4       55.52       51.74      8.57 o 
 -10  -1   4       98.70      113.52      6.11 o 
  -9  -1   4        9.04        6.05      2.23 o 
  -8  -1   4      314.61      299.09      7.97 o 
  -7  -1   4      257.71      243.56      6.04 o 
  -6  -1   4      359.20      363.49      8.43 o 
  -5  -1   4      208.59      180.98      9.09 o 
  -4  -1   4      104.81      100.44      3.21 o 
  -3  -1   4      432.98      412.91      5.47 o 
  -2  -1   4        0.86        2.47      0.70 o 
  -1  -1   4       74.22       77.88      1.72 o 
   0  -1   4     8248.37     8259.57     66.39 o 
   1  -1   4      276.12      271.97      3.71 o 
   2  -1   4       23.03       24.40      1.10 o 
   3  -1   4     3957.69     3994.13     34.15 o 
   4  -1   4     1927.49     1983.50     18.21 o 
   6  -1   4       55.68       67.38      1.85 o 
   7  -1   4      302.62      316.39      4.63 o 
   8  -1   4      611.13      623.88      8.83 o 
   9  -1   4       25.47       21.87      2.70 o 
  10  -1   4       56.42       54.85      3.10 o 
  11  -1   4        8.82        8.49      1.92 o 
  12  -1   4       46.10       43.65      3.62 o 
  13  -1   4       73.08       71.35      4.08 o 
  14  -1   4       16.28       12.71      5.25 o 
 -12   0   4       12.59       15.18      6.13 o 
 -11   0   4       37.06       45.13      8.00 o 
 -10   0   4       12.64       20.55      6.69 o 
  -9   0   4      167.66      180.57     14.32 o 
  -8   0   4      304.86      295.75     11.03 o 
  -7   0   4        0.53        0.41      1.45 o 
  -6   0   4       88.03       84.36      3.58 o 
  -5   0   4      274.68      277.57      6.40 o 
  -4   0   4     1425.76     1324.22     16.36 o 
  -3   0   4       48.16       56.33      1.71 o 
  -2   0   4      209.24      196.77      2.73 o 
  -1   0   4     3273.43     3273.86     25.85 o 
   0   0   4    14430.74    14511.29    109.68 o 
   1   0   4    22964.55    21987.46    173.76 o 
   2   0   4      431.72      432.85      4.70 o 
   3   0   4      249.73      304.15      4.99 o 
   4   0   4       81.91       75.78      2.00 o 
   5   0   4     1142.81     1265.17     12.38 o 
   7   0   4       84.27       90.30      2.34 o 
   8   0   4      167.02      174.81      3.92 o 
   9   0   4      247.35      242.94      5.65 o 
  10   0   4        3.56        6.39      1.70 o 
  11   0   4        3.62        4.45      2.05 o 
  12   0   4      179.00      165.82      6.90 o 
  13   0   4       16.88       12.55      3.18 o 
  14   0   4       21.25       16.92      4.30 o 
 -12   1   4       46.89       40.48      8.09 o 
 -11   1   4       12.19        7.94      4.86 o 
 -10   1   4      110.92      100.15      7.28 o 
  -9   1   4       55.64       60.89      5.65 o 
  -8   1   4       83.06       98.23      5.26 o 
  -7   1   4        4.86        5.07      2.55 o 
  -6   1   4      178.98      188.86      7.21 o 
  -5   1   4      727.21      738.54     16.16 o 
  -4   1   4     1302.74     1257.73     15.89 o 
  -3   1   4      243.17      233.06      2.82 o 
  -2   1   4      173.69      154.86      1.95 o 
  -1   1   4      423.27      421.06      4.36 o 
   0   1   4      133.34      111.70      1.76 o 
   1   1   4      812.13      845.82      7.39 o 
   2   1   4     2105.14     2114.65     17.01 o 
   3   1   4       20.64       28.53      1.04 o 
   4   1   4      111.84      102.13      2.20 o 
   5   1   4      234.16      187.44      2.88 o 
   6   1   4     1748.06     1994.75     15.29 o 
   7   1   4     1126.02     1108.14     11.00 o 
   8   1   4      254.96      233.54      4.89 o 
   9   1   4      195.45      182.99      4.64 o 
  10   1   4        0.65        0.27      1.43 o 
  11   1   4      451.18      408.79      9.41 o 
  12   1   4       29.58       23.16      3.14 o 
  13   1   4       18.31       11.81      3.59 o 
  14   1   4       11.03       10.77      3.03 o 
 -12   2   4        4.77        1.36      4.80 o 
 -11   2   4       20.60       25.63      6.28 o 
 -10   2   4       14.99       16.23      4.01 o 
  -9   2   4       43.85       51.70      5.11 o 
  -8   2   4        9.30       11.23      2.45 o 
  -7   2   4      234.05      235.86      9.22 o 
  -6   2   4      784.84      773.74     17.02 o 
  -5   2   4      481.18      453.52     10.83 o 
  -4   2   4     1018.32      981.41     12.49 o 
  -3   2   4      858.68      853.58      8.80 o 
  -2   2   4     1072.15     1114.04     12.55 o 
  -1   2   4     2432.70     2290.05     21.90 o 
   0   2   4      681.15      688.60      6.80 o 
   1   2   4      343.75      432.73      4.56 o 
   2   2   4      495.27      486.38      4.65 o 
   3   2   4      281.94      232.23      2.92 o 
   4   2   4       87.39       84.22      1.80 o 
   5   2   4        6.21        4.30      0.65 o 
   6   2   4     3472.52     3521.33     25.56 o 
   7   2   4      570.61      608.08      6.04 o 
   8   2   4       13.02       12.10      1.19 o 
   9   2   4      314.58      304.79      5.99 o 
  10   2   4      147.80      139.52      7.33 o 
  11   2   4       10.02       15.88      2.66 o 
  12   2   4      281.34      299.22     10.84 o 
  13   2   4       83.01       75.68      8.57 o 
  14   2   4       56.42       52.53      9.77 o 
 -11   3   4        0.53        0.51      4.20 o 
 -10   3   4       87.88       88.38      8.48 o 
  -9   3   4       14.20       16.69      3.77 o 
  -8   3   4      339.11      328.36      8.64 o 
  -7   3   4      210.08      200.28      7.34 o 
  -6   3   4      187.59      180.74      6.39 o 
  -5   3   4        3.49        6.43      1.69 o 
  -4   3   4      213.20      216.26      3.30 o 
  -3   3   4       71.11       67.60      2.53 o 
  -2   3   4       84.82       97.89      2.41 o 
  -1   3   4      185.33      225.11      3.49 o 
   0   3   4      325.81      336.12      4.65 o 
   1   3   4       76.67       92.69      1.43 o 
   2   3   4       49.13       57.61      1.10 o 
   3   3   4     2352.35     2224.44     17.88 o 
   4   3   4       42.65       39.23      1.35 o 
   5   3   4     1785.03     1728.74     14.48 o 
   6   3   4      394.50      430.17      4.50 o 
   7   3   4       88.52       80.69      1.88 o 
   8   3   4        0.78        0.76      0.91 o 
   9   3   4      163.73      181.78      4.54 o 
  10   3   4      153.02      164.40      5.49 o 
  11   3   4        0.13        0.40      2.22 o 
  12   3   4       53.68       72.45      8.48 o 
  13   3   4      322.24      358.76     17.63 o 
  14   3   4        5.16        5.31      3.48 o 
 -11   4   4       48.10       41.11      7.09 o 
 -10   4   4       37.19       34.29      6.10 o 
  -9   4   4        0.76        2.80      2.65 o 
  -8   4   4        4.83        4.74      2.09 o 
  -7   4   4        2.93        4.30      2.29 o 
  -6   4   4      187.87      190.48      6.14 o 
  -5   4   4       34.68       28.43      2.45 o 
  -4   4   4      609.06      629.92     10.18 o 
  -3   4   4      346.77      348.27      5.26 o 
  -2   4   4     1456.08     1627.64     25.41 o 
  -1   4   4     4247.68     4111.23     53.68 o 
   0   4   4      131.12      130.53      3.45 o 
   1   4   4      183.17      202.55      2.60 o 
   2   4   4      323.63      348.64      3.28 o 
   3   4   4      816.84      838.19      8.02 o 
   4   4   4     1928.51     1989.62     18.29 o 
   5   4   4      191.81      184.67      2.71 o 
   6   4   4      850.70      800.64      7.91 o 
   7   4   4      157.19      188.77      2.87 o 
   8   4   4      161.83      160.54      3.32 o 
   9   4   4       51.28       56.88      3.96 o 
  10   4   4       21.04       30.08      3.11 o 
  11   4   4      170.50      150.39     10.99 o 
  12   4   4      121.69      116.67     10.41 o 
  13   4   4        3.58        7.49      5.19 o 
  14   4   4       63.15       83.41     14.35 o 
 -11   5   4       18.02       24.03      5.98 o 
 -10   5   4       12.71       10.78      4.41 o 
  -9   5   4        0.71        2.02      2.78 o 
  -8   5   4      138.08      125.08      4.87 o 
  -7   5   4      178.70      171.55      6.37 o 
  -6   5   4       56.73       67.48      3.55 o 
  -5   5   4      333.11      352.34      9.70 o 
  -4   5   4      220.85      230.43      4.44 o 
  -3   5   4      684.51      769.15     12.34 o 
  -2   5   4      880.46      858.53     12.88 o 
  -1   5   4        4.74       14.48      1.64 o 
   0   5   4      558.79      497.77      7.77 o 
   1   5   4      109.70      105.25      2.18 o 
   2   5   4      299.62      332.91      3.69 o 
   3   5   4      139.62      104.30      2.09 o 
   4   5   4     2899.22     3099.05     27.58 o 
   5   5   4      363.02      397.80      4.31 o 
   6   5   4       35.38       45.39      1.55 o 
   7   5   4     1347.05     1365.06     16.28 o 
   8   5   4      363.14      395.16      6.76 o 
   9   5   4     1108.74      996.33     14.86 o 
  10   5   4      190.84      200.84     11.20 o 
  11   5   4        6.15        5.61      4.74 o 
  12   5   4        3.16        1.78      4.29 o 
  13   5   4      182.91      204.63     14.25 o 
  14   5   4       33.26       25.22      5.18 o 
 -11   6   4       10.70       16.06      5.46 o 
 -10   6   4        2.01        0.66      3.65 o 
  -9   6   4      102.49      113.56      8.78 o 
  -8   6   4      375.88      381.03     11.08 o 
  -7   6   4       28.79       34.22      5.03 o 
  -6   6   4      548.71      526.70     18.64 o 
  -5   6   4       44.30       46.65      4.47 o 
  -4   6   4      625.14      630.73     23.42 o 
  -3   6   4      115.36      121.03      5.39 o 
  -2   6   4      370.70      390.30      7.60 o 
  -1   6   4        1.80        5.65      1.34 o 
   0   6   4        0.45        0.38      0.88 o 
   1   6   4      550.72      538.39      7.87 o 
   2   6   4      462.04      443.19      4.71 o 
   3   6   4      591.68      648.60      5.50 o 
   4   6   4      534.79      441.46      5.64 o 
   5   6   4      317.41      340.16      4.08 o 
   6   6   4      709.35      677.86      8.68 o 
   7   6   4      136.81      161.81      4.44 o 
   8   6   4      193.15      199.24      5.25 o 
   9   6   4     1150.07     1199.34     19.17 o 
  10   6   4       19.37       22.26      6.88 o 
  11   6   4      111.80      116.31      7.73 o 
  12   6   4      100.51      112.71     11.11 o 
  13   6   4       13.69       14.04      6.34 o 
  14   6   4       27.57       35.08      6.69 o 
 -10   7   4       54.24       57.69      6.82 o 
  -9   7   4       95.56       99.28      7.24 o 
  -8   7   4       23.85       24.09      3.21 o 
  -7   7   4      180.30      190.16      6.13 o 
  -6   7   4       30.11       37.40      4.11 o 
  -5   7   4       35.74       33.69      2.80 o 
  -4   7   4      121.26      131.25     10.14 o 
  -3   7   4      132.16      159.23      6.48 o 
  -2   7   4      105.78       88.26      4.18 o 
  -1   7   4      227.01      229.72      6.07 o 
   0   7   4     1141.99     1085.42     13.06 o 
   1   7   4      126.66      122.23      2.41 o 
   2   7   4      355.84      359.68      4.18 o 
   3   7   4     1639.40     1675.79     13.74 o 
   4   7   4       20.46       31.10      1.47 o 
   5   7   4      160.42      165.07      4.14 o 
   6   7   4      153.34      133.42      4.04 o 
   7   7   4        0.15        0.56      1.23 o 
   8   7   4       69.82       82.36      3.70 o 
   9   7   4      385.96      395.51     11.01 o 
  10   7   4      874.32      901.45     22.34 o 
  11   7   4      308.66      286.18     11.67 o 
  12   7   4       25.81       34.17      5.40 o 
  13   7   4       41.61       24.30      7.64 o 
  14   7   4        7.42       11.02      4.57 o 
 -10   8   4       14.77        8.54      4.29 o 
  -9   8   4        5.75        2.54      3.65 o 
  -8   8   4       64.03       67.07      4.29 o 
  -7   8   4       23.09       19.42      2.27 o 
  -6   8   4      271.04      257.64     10.47 o 
  -5   8   4        6.74        8.06      3.97 o 
  -4   8   4      389.22      358.82     18.32 o 
  -3   8   4      256.63      249.21     14.64 o 
  -2   8   4       38.31       48.74      5.62 o 
  -1   8   4      498.66      487.00      6.99 o 
   0   8   4      349.63      341.96      5.52 o 
   1   8   4      192.61      185.82      3.21 o 
   2   8   4      907.73      893.48      9.26 o 
   3   8   4       12.07       12.56      1.56 o 
   4   8   4       50.02       40.55      2.15 o 
   5   8   4      239.09      257.22      6.60 o 
   6   8   4       27.53       22.34      2.12 o 
   7   8   4        7.53        3.23      1.50 o 
   8   8   4      159.90      154.16      5.45 o 
   9   8   4      431.24      462.25     19.08 o 
  10   8   4      174.68      159.36     21.52 o 
  11   8   4        4.05        6.82      4.86 o 
  12   8   4       25.39       23.18      5.03 o 
  13   8   4        0.00       -2.63      4.26 o 
  -9   9   4        8.69        0.57      3.32 o 
  -8   9   4       10.14        3.17      2.96 o 
  -7   9   4       21.24       30.86      2.70 o 
  -6   9   4      127.46      108.91      6.61 o 
  -5   9   4       86.40       91.82      4.65 o 
  -4   9   4      206.97      244.35     15.58 o 
  -3   9   4       12.35        8.84      4.92 o 
  -2   9   4      519.89      523.63      8.29 o 
  -1   9   4      126.09      117.94      3.84 o 
   0   9   4       18.99       17.12      1.64 o 
   1   9   4      186.03      201.26      5.17 o 
   2   9   4      849.49      837.96     11.17 o 
   3   9   4     1391.45     1382.80     19.76 o 
   4   9   4        0.67        0.33      1.03 o 
   5   9   4        1.10        0.96      1.27 o 
   6   9   4      546.46      530.95      9.30 o 
   7   9   4        5.11        3.65      1.62 o 
   8   9   4      482.73      489.27      9.51 o 
   9   9   4      403.05      405.65     11.63 o 
  10   9   4        1.84       -1.06      3.36 o 
  11   9   4        1.03        0.63      4.74 o 
  12   9   4        0.11        4.47      5.28 o 
  13   9   4       79.85       89.44     12.62 o 
  -9  10   4        2.92        8.27      3.86 o 
  -8  10   4      123.15      143.14      7.70 o 
  -7  10   4        0.09        1.06      3.08 o 
  -6  10   4       51.85       59.74      5.16 o 
  -5  10   4      421.83      397.69     11.48 o 
  -4  10   4       41.28       48.71      3.51 o 
  -3  10   4      277.68      261.62      8.36 o 
  -2  10   4      204.67      191.09      6.75 o 
  -1  10   4      119.15      115.04      5.37 o 
   0  10   4       16.62       20.02      2.04 o 
   1  10   4      111.85      106.05      5.63 o 
   2  10   4        1.12        1.33      1.22 o 
   3  10   4      126.53      137.00      4.41 o 
   4  10   4      749.98      712.68     10.45 o 
   5  10   4      143.56      110.18      3.99 o 
   6  10   4      140.85      138.65      5.50 o 
   7  10   4      697.89      707.81     11.95 o 
   8  10   4      139.62      148.21      5.23 o 
   9  10   4       82.80       97.62      6.30 o 
  10  10   4       14.14        8.41      4.16 o 
  11  10   4        0.04       -2.84      4.92 o 
  12  10   4      203.84      218.15     17.02 o 
  -8  11   4        1.80        3.68      3.32 o 
  -6  11   4       44.45       42.14      4.83 o 
  -5  11   4       28.58       20.01      3.41 o 
  -4  11   4      222.77      206.51     10.69 o 
  -3  11   4       12.34       13.09      2.49 o 
  -2  11   4       34.33       44.63      5.22 o 
  -1  11   4       77.98       79.29      3.24 o 
   0  11   4      418.51      443.34      9.43 o 
   1  11   4      249.25      249.79      6.91 o 
   2  11   4     1418.22     1354.26     19.47 o 
   3  11   4       80.67       76.97      3.63 o 
   4  11   4      502.21      465.64      9.68 o 
   5  11   4        1.69        2.34      1.48 o 
   6  11   4        7.94        7.03      1.95 o 
   7  11   4       55.70       58.35      3.67 o 
   8  11   4      141.32      121.82      5.08 o 
   9  11   4      104.77       97.17      7.89 o 
  10  11   4       11.48        9.54      5.25 o 
  11  11   4       37.07       38.40      8.36 o 
  12  11   4        5.11       -3.47      5.55 o 
  -5  12   4       86.23       91.47      5.95 o 
  -4  12   4        9.84        5.98      2.76 o 
  -3  12   4       94.58       94.89      6.94 o 
  -2  12   4       59.57       58.16      5.38 o 
  -1  12   4       55.08       53.28      3.18 o 
   0  12   4      120.49      118.50      4.80 o 
   1  12   4      112.87      102.54      5.60 o 
   2  12   4      469.82      448.00     13.88 o 
   3  12   4       55.95       65.60      3.57 o 
   4  12   4       44.51       51.47      4.85 o 
   5  12   4       32.74       48.80      2.82 o 
   6  12   4       50.22       59.85      3.53 o 
   7  12   4        9.27       13.69      2.45 o 
   8  12   4      170.03      182.36      7.67 o 
   9  12   4       27.49       21.95      6.46 o 
  10  12   4      144.60      152.11     13.52 o 
  11  12   4       16.52       11.35      6.52 o 
  -5  13   4       21.47        7.79      7.73 o 
  -4  13   4      202.05      261.71      8.54 o 
  -3  13   4       59.61       55.78      3.28 o 
  -2  13   4       25.52       23.18      2.79 o 
  -1  13   4      134.82      147.18      5.51 o 
   0  13   4        2.86        0.87      1.85 o 
   1  13   4       75.81       72.98      4.79 o 
   2  13   4       97.41       91.87      6.54 o 
   3  13   4        9.56        6.84      2.04 o 
   4  13   4      138.13      140.41      9.14 o 
   5  13   4       43.08       39.54      4.89 o 
   6  13   4        1.27        0.36      2.06 o 
   7  13   4      498.83      492.29     11.14 o 
   8  13   4       12.67       10.14      6.62 o 
   9  13   4      132.89      151.38     12.56 o 
  10  13   4        0.21        6.64      5.89 o 
  -5  14   4       81.55       79.15      5.89 o 
  -4  14   4       49.84       46.27      4.77 o 
  -3  14   4        0.83        1.28      3.44 o 
  -2  14   4        1.76       -3.86      4.00 o 
  -1  14   4       46.36       51.67      4.89 o 
   0  14   4      101.45      108.00      6.86 o 
   1  14   4        1.08        0.20      2.07 o 
   2  14   4       82.43      100.17      5.58 o 
   3  14   4      164.36      168.15      7.22 o 
   4  14   4        6.80        3.51      2.59 o 
   5  14   4      162.79      156.67      7.46 o 
   6  14   4        0.54       -0.44      3.44 o 
   7  14   4        9.39        3.48      2.78 o 
   8  14   4      194.03      160.52      7.55 o 
   9  14   4        0.49       -3.77      4.71 o 
  -3  15   4        0.33       -0.72      3.14 o 
  -2  15   4       36.97       45.94      5.67 o 
  -1  15   4       71.25       67.89      6.67 o 
   0  15   4       45.41       42.11      6.01 o 
   1  15   4       44.88       42.70      5.39 o 
   2  15   4       37.19       35.76      9.84 o 
   3  15   4        0.50        3.63      3.23 o 
   4  15   4       16.35       12.24      4.25 o 
   5  15   4       60.34       69.70     16.53 o 
   6  15   4       28.97       17.63      5.89 o 
   7  15   4        3.11        4.50      5.25 o 
   0  16   4       86.76       77.46      7.94 o 
   1  16   4       37.09       40.87      6.82 o 
   2  16   4        9.03        4.26      4.56 o 
   3  16   4       11.11       15.30      5.13 o 
   4  16   4        3.49        5.37      4.68 o 
   1 -14   5       16.27       17.44      5.99 o 
   2 -14   5        4.99        6.64      5.31 o 
  -3 -13   5       62.33       75.25     10.63 o 
  -2 -13   5      201.77      216.67     14.91 o 
  -1 -13   5      258.64      294.89     16.42 o 
   0 -13   5       31.79       30.87      4.80 o 
   1 -13   5        4.16       -0.08      3.02 o 
   2 -13   5       53.28       52.83      4.92 o 
   3 -13   5       55.89       59.41      8.90 o 
   4 -13   5        0.21        3.65      4.86 o 
   5 -13   5        4.52        4.80      4.92 o 
  -5 -12   5        8.64       10.44      6.97 o 
  -4 -12   5       46.91       48.24      9.54 o 
  -3 -12   5        7.45       14.61      6.22 o 
  -2 -12   5       17.84       20.44      6.43 o 
  -1 -12   5       15.31       10.50      5.37 o 
   0 -12   5       73.28       69.08      6.25 o 
   1 -12   5      104.08      107.93      6.10 o 
   2 -12   5        8.57        7.59      2.80 o 
   3 -12   5       10.86       12.59      2.80 o 
   4 -12   5      138.61      152.29     11.65 o 
   5 -12   5       11.04       12.26      5.01 o 
   6 -12   5       30.96       38.91      7.24 o 
   7 -12   5        1.26       -1.27      4.23 o 
  -6 -11   5       16.72       11.80      7.37 o 
  -5 -11   5       56.44       47.06      9.48 o 
  -4 -11   5       13.57        7.06      5.83 o 
  -3 -11   5       47.80       47.96      6.75 o 
  -2 -11   5        4.67        3.98      3.65 o 
  -1 -11   5       11.12        6.69      2.99 o 
   0 -11   5      153.73      156.55      7.68 o 
   1 -11   5        0.40       -0.66      2.09 o 
   2 -11   5       85.62       89.28      4.70 o 
   3 -11   5       16.82       18.23      2.95 o 
   4 -11   5       77.20       74.34      4.67 o 
   5 -11   5      200.10      191.32      9.46 o 
   6 -11   5        1.04        2.30      3.08 o 
   7 -11   5       32.40       27.35      6.25 o 
   8 -11   5        7.76       14.67      5.01 o 
   9 -11   5       51.47       57.02      8.45 o 
  -7 -10   5        8.98        1.87      5.89 o 
  -6 -10   5        7.92        8.81      6.76 o 
  -5 -10   5        9.44        4.01      5.55 o 
  -4 -10   5       66.73       62.91      9.69 o 
  -3 -10   5       12.91       11.62      4.39 o 
  -2 -10   5       48.45       54.09      6.47 o 
  -1 -10   5      115.23      125.87      6.49 o 
   0 -10   5       16.65       16.21      2.78 o 
   1 -10   5      105.16      105.93      4.98 o 
   2 -10   5       52.27       62.38      5.71 o 
   3 -10   5      121.66      125.78      4.96 o 
   4 -10   5        0.69       -0.37      1.79 o 
   5 -10   5       27.30       28.94      2.61 o 
   6 -10   5      128.35      126.70      7.64 o 
   7 -10   5        0.06        1.01      3.03 o 
   8 -10   5        0.21       -3.29      3.29 o 
   9 -10   5        0.62       -1.51      3.62 o 
  10 -10   5       45.14       46.00      7.58 o 
  -8  -9   5        0.41        2.81      6.19 o 
  -7  -9   5        8.14        4.23      5.89 o 
  -6  -9   5       49.00       57.41      9.87 o 
  -5  -9   5      175.01      185.45      9.96 o 
  -4  -9   5       76.56       75.53     10.23 o 
  -3  -9   5       24.02       31.80      5.49 o 
  -2  -9   5       34.96       37.92      5.27 o 
  -1  -9   5       95.77       98.96      7.74 o 
   0  -9   5      124.75      113.69      6.19 o 
   1  -9   5      214.27      217.87     10.07 o 
   2  -9   5      231.38      234.49      6.60 o 
   3  -9   5       39.23       34.83      3.02 o 
   4  -9   5       71.33       77.30      3.89 o 
   5  -9   5      201.32      210.02      6.57 o 
   6  -9   5        0.04       -0.34      1.51 o 
   7  -9   5       77.29       75.67      4.92 o 
   8  -9   5       55.58       59.14      7.68 o 
   9  -9   5       15.74       25.24      5.55 o 
  10  -9   5       13.38        2.87      4.23 o 
  11  -9   5        0.78       -1.81      4.04 o 
  -9  -8   5       65.04       66.23     10.02 o 
  -8  -8   5       63.42       69.00     10.17 o 
  -7  -8   5       98.42       99.70     11.11 o 
  -6  -8   5      107.68      100.73     10.57 o 
  -5  -8   5       26.61       28.74      4.91 o 
  -4  -8   5       18.34       15.15      3.95 o 
  -3  -8   5       73.51       63.09      5.16 o 
  -2  -8   5      229.15      216.23     10.14 o 
  -1  -8   5      554.00      541.41     11.16 o 
   0  -8   5        0.91       -0.64      1.67 o 
   1  -8   5      141.69      132.13      5.92 o 
   2  -8   5       13.13       11.58      2.05 o 
   3  -8   5      513.88      521.09     14.80 o 
   4  -8   5       42.22       45.09      3.85 o 
   5  -8   5       98.67       96.03      4.66 o 
   6  -8   5       29.20       24.94      2.43 o 
   7  -8   5      145.93      144.69      4.56 o 
   8  -8   5       18.11       21.25      3.09 o 
   9  -8   5       25.66       18.96      4.14 o 
  10  -8   5        4.13        6.31      4.14 o 
  11  -8   5        2.63       -2.99      3.62 o 
  -9  -7   5       44.23       50.47      8.69 o 
  -8  -7   5       54.27       61.46      9.15 o 
  -7  -7   5      124.67      121.77     11.23 o 
  -6  -7   5       23.92       23.64      6.28 o 
  -5  -7   5        0.91       -2.22      2.82 o 
  -4  -7   5      305.23      321.10     19.89 o 
  -3  -7   5       82.64       80.14      5.46 o 
  -2  -7   5      560.38      545.48     12.87 o 
  -1  -7   5        9.63        5.75      2.60 o 
   0  -7   5      209.74      200.16      6.76 o 
   1  -7   5       14.26       14.54      2.11 o 
   2  -7   5       40.61       38.95      3.38 o 
   3  -7   5      537.83      522.69      9.94 o 
   4  -7   5       36.33       36.05      2.76 o 
   5  -7   5      288.04      300.00      6.90 o 
   6  -7   5      114.25      125.80      6.82 o 
   7  -7   5      354.02      342.11      7.47 o 
   8  -7   5      534.77      573.14     10.31 o 
   9  -7   5       77.26       78.37      3.73 o 
  10  -7   5        9.54        6.74      3.41 o 
  11  -7   5        0.16        3.08      3.77 o 
  12  -7   5        3.91        0.97      4.26 o 
 -10  -6   5       17.11       14.40      5.89 o 
  -9  -6   5       59.59       62.97      8.69 o 
  -8  -6   5       24.46       28.22      6.31 o 
  -7  -6   5       39.19       36.13      7.06 o 
  -6  -6   5        9.09       10.11      4.83 o 
  -5  -6   5       63.16       57.05      7.43 o 
  -4  -6   5      114.05      116.43     10.44 o 
  -3  -6   5      616.80      612.30     13.80 o 
  -2  -6   5        0.68        1.52      1.90 o 
  -1  -6   5      377.23      357.25      7.16 o 
   0  -6   5      351.92      319.82      6.54 o 
   1  -6   5      196.44      193.25      5.88 o 
   2  -6   5      645.02      667.39     11.77 o 
   3  -6   5      101.49      104.73      3.94 o 
   4  -6   5      291.87      288.01      6.93 o 
   5  -6   5        7.77        8.39      2.45 o 
   6  -6   5      207.69      188.25      5.22 o 
   7  -6   5       42.11       42.69      2.87 o 
   8  -6   5      485.18      461.59      9.04 o 
   9  -6   5      241.89      253.44      6.27 o 
  10  -6   5        4.02        4.59      1.68 o 
  11  -6   5       51.40       59.67      6.18 o 
  12  -6   5       85.07       85.73      9.18 o 
  13  -6   5       21.50       21.04      6.34 o 
 -10  -5   5       48.16       42.74      7.49 o 
  -9  -5   5       84.59       64.27      8.09 o 
  -8  -5   5       49.79       39.05      5.08 o 
  -7  -5   5      500.00      508.73     14.81 o 
  -6  -5   5       81.36       84.12      5.16 o 
  -5  -5   5      369.65      384.51      8.74 o 
  -4  -5   5      304.18      279.97      7.28 o 
  -3  -5   5       30.81       31.19      2.84 o 
  -2  -5   5      454.06      431.80      8.09 o 
  -1  -5   5       39.48       49.87      2.09 o 
   0  -5   5      833.43      866.89      9.90 o 
   1  -5   5      451.59      430.81      6.48 o 
   2  -5   5       39.39       43.42      4.10 o 
   3  -5   5     1349.62     1335.94     15.80 o 
   4  -5   5       54.58       47.02      2.75 o 
   5  -5   5     1120.03     1139.81     16.83 o 
   6  -5   5      271.05      272.85      6.31 o 
   7  -5   5       54.02       38.68      3.25 o 
   8  -5   5       20.96       14.58      3.11 o 
   9  -5   5      129.49      137.24      7.49 o 
  10  -5   5      220.72      221.77      7.45 o 
  11  -5   5       41.14       35.97      6.07 o 
  12  -5   5       15.90       17.98      4.20 o 
  13  -5   5       44.29       40.36      7.34 o 
 -10  -4   5        0.23       -1.28      3.20 o 
  -9  -4   5       46.44       51.87     11.15 o 
  -8  -4   5        5.26        3.06      2.70 o 
  -7  -4   5      233.46      253.62      7.25 o 
  -6  -4   5      425.26      422.26      9.29 o 
  -5  -4   5      110.19      109.17      5.21 o 
  -4  -4   5      216.18      225.59      6.99 o 
  -3  -4   5        5.27        1.88      1.29 o 
  -2  -4   5      143.33      192.59      4.56 o 
  -1  -4   5     3866.69     3931.98     34.89 o 
   0  -4   5       73.27       66.18      2.11 o 
   1  -4   5        0.82        0.67      0.76 o 
   2  -4   5      276.27      272.73      4.73 o 
   3  -4   5     1265.66     1421.05     15.25 o 
   4  -4   5     1465.77     1420.23     24.61 o 
   5  -4   5      597.37      564.38      9.02 o 
   6  -4   5      295.46      310.84      6.72 o 
   7  -4   5      370.99      373.57      7.69 o 
   8  -4   5        1.03        1.43      2.02 o 
   9  -4   5       47.59       57.87      4.77 o 
  10  -4   5       31.93       34.12      2.90 o 
  11  -4   5       10.20       11.16      2.22 o 
  12  -4   5       53.21       64.05      4.16 o 
  13  -4   5       29.41       37.88      7.00 o 
  14  -4   5       49.38       42.71      8.15 o 
 -11  -3   5       31.58       39.90      4.82 o 
 -10  -3   5       90.93      103.04      7.70 o 
  -9  -3   5       82.68       80.84      6.43 o 
  -8  -3   5       14.15       10.31      2.73 o 
  -7  -3   5       54.20       48.00      3.55 o 
  -6  -3   5      790.05      834.42     14.01 o 
  -5  -3   5      522.26      517.31     11.43 o 
  -4  -3   5      156.15      145.72      5.41 o 
  -3  -3   5      215.58      230.95      4.99 o 
  -2  -3   5     1766.70     1700.39     19.35 o 
  -1  -3   5      339.22      329.07      5.40 o 
   0  -3   5       97.68       96.78      2.31 o 
   1  -3   5       69.00       49.58      1.73 o 
   2  -3   5      521.81      511.29      6.45 o 
   3  -3   5     6072.71     6245.21     53.79 o 
   4  -3   5       31.60       29.91      1.52 o 
   5  -3   5      594.27      573.88      7.86 o 
   6  -3   5       73.84       66.95      2.66 o 
   7  -3   5      680.35      647.38     10.43 o 
   8  -3   5      447.84      438.43      7.93 o 
   9  -3   5        3.55        3.21      1.53 o 
  10  -3   5       50.25       44.43      3.23 o 
  11  -3   5      114.72      113.78      4.85 o 
  12  -3   5       10.37       10.21      2.71 o 
  13  -3   5       44.35       45.76      4.04 o 
  14  -3   5        0.01        4.86      4.45 o 
 -11  -2   5      140.78      157.48     13.37 o 
 -10  -2   5       13.05       14.52      3.10 o 
  -9  -2   5        3.05        3.94      2.49 o 
  -8  -2   5        4.19        4.72      2.74 o 
  -7  -2   5      110.12      109.14      4.43 o 
  -6  -2   5     1321.06     1269.18     25.70 o 
  -5  -2   5      169.56      162.74      8.10 o 
  -4  -2   5      919.60      914.04     16.13 o 
  -3  -2   5     1310.08     1321.60     21.17 o 
  -2  -2   5      269.05      302.68      4.98 o 
  -1  -2   5        2.52        6.42      0.95 o 
   0  -2   5      299.37      298.39      4.73 o 
   1  -2   5        4.10        3.49      0.78 o 
   2  -2   5     3681.24     3797.33     29.74 o 
   3  -2   5     1012.94     1010.85      9.32 o 
   4  -2   5      343.34      321.96      4.92 o 
   5  -2   5        0.66        1.51      0.75 o 
   6  -2   5      514.68      559.47      7.09 o 
   7  -2   5      480.43      471.04      7.00 o 
   8  -2   5       56.33       58.22      2.90 o 
   9  -2   5      507.01      527.06      9.13 o 
  10  -2   5       58.48       61.28      3.28 o 
  11  -2   5       33.17       26.48      2.61 o 
  12  -2   5       53.80       56.17      3.91 o 
  13  -2   5        0.15       -1.12      2.40 o 
  14  -2   5       24.86       25.89      3.18 o 
 -11  -1   5        3.78        5.80      5.49 o 
 -10  -1   5       51.97       55.73      6.55 o 
  -9  -1   5      121.53      124.96      5.41 o 
  -8  -1   5        4.50        2.43      1.83 o 
  -7  -1   5       15.99       14.19      2.17 o 
  -6  -1   5      466.32      454.63     10.58 o 
  -5  -1   5      936.80      926.79     17.59 o 
  -4  -1   5      899.20      898.92     15.48 o 
  -3  -1   5      150.34      143.77      4.14 o 
  -2  -1   5      180.71      144.10      2.95 o 
  -1  -1   5     4746.78     5067.67     41.87 o 
   0  -1   5     4326.15     4459.63     39.24 o 
   1  -1   5     6544.64     6935.99     59.77 o 
   2  -1   5       40.21       27.77      1.88 o 
   3  -1   5     5403.12     5430.95     41.51 o 
   4  -1   5        6.22        0.22      0.59 o 
   5  -1   5     1317.38     1265.69     12.71 o 
   6  -1   5        1.73        3.13      0.82 o 
   7  -1   5       51.21       50.43      1.99 o 
   8  -1   5     1023.78     1041.29     12.59 o 
   9  -1   5       12.84       13.72      2.07 o 
  10  -1   5       20.20       15.20      2.07 o 
  11  -1   5        0.38       -1.21      1.58 o 
  12  -1   5       12.22        8.86      3.71 o 
  13  -1   5       86.24       94.38      5.92 o 
  14  -1   5       18.90       16.35      3.91 o 
 -11   0   5       11.72        6.64      5.31 o 
 -10   0   5       91.68       93.88      9.78 o 
  -9   0   5        8.94        9.14      3.59 o 
  -8   0   5      399.45      360.10      9.85 o 
  -7   0   5       92.47       87.36      3.53 o 
  -6   0   5        3.18        4.67      1.62 o 
  -5   0   5     1676.99     1633.66     34.90 o 
  -4   0   5      197.93      190.72      4.71 o 
  -3   0   5      636.98      665.90      9.40 o 
  -2   0   5       79.01       65.51      2.28 o 
  -1   0   5       65.27       59.72      1.51 o 
   0   0   5     2036.90     2075.55     17.16 o 
   1   0   5      947.89      987.78      9.41 o 
   2   0   5      304.85      294.29      3.79 o 
   3   0   5     1898.74     2005.49     18.35 o 
   4   0   5      734.81      782.86      7.43 o 
   5   0   5       14.45        8.11      0.84 o 
   6   0   5      417.87      482.14      5.48 o 
   7   0   5      411.06      405.03      5.71 o 
   8   0   5      370.66      381.22      6.25 o 
   9   0   5      427.33      412.00      6.93 o 
  10   0   5       14.84       12.42      3.71 o 
  11   0   5      169.88      145.03      6.90 o 
  12   0   5       93.26      102.74      5.08 o 
  13   0   5        0.54       -2.19      5.86 o 
  14   0   5       15.79       19.82      5.03 o 
 -11   1   5       63.31       80.35      9.75 o 
 -10   1   5        0.50       -3.53      3.53 o 
  -9   1   5       62.87       65.24      6.03 o 
  -8   1   5      161.77      164.09      6.34 o 
  -7   1   5       75.90       78.68     12.74 o 
  -6   1   5      213.53      219.94     19.91 o 
  -5   1   5       16.72       10.38      2.48 o 
  -4   1   5     1488.29     1439.98     25.27 o 
  -3   1   5       35.64       35.09      1.17 o 
  -2   1   5     1768.42     1818.77     14.80 o 
  -1   1   5      967.13      906.03      8.56 o 
   0   1   5     1514.82     1557.71     13.69 o 
   1   1   5    13462.02    13363.62    101.35 o 
   2   1   5     1730.11     1773.80     15.46 o 
   3   1   5      329.93      297.18      3.76 o 
   4   1   5      325.81      282.87      3.92 o 
   5   1   5     2933.78     2902.81     24.53 o 
   6   1   5       94.48      104.80      2.73 o 
   7   1   5      343.25      382.49      4.63 o 
   8   1   5      186.70      162.82      4.67 o 
   9   1   5       69.41       74.16      3.36 o 
  10   1   5      411.61      424.11     10.21 o 
  11   1   5        2.57        2.16      1.74 o 
  12   1   5      219.95      180.79      8.74 o 
  13   1   5       52.24       49.49      4.76 o 
  14   1   5       16.73       17.84      5.61 o 
  15   1   5        0.24       -2.67      3.19 o 
 -11   2   5        2.48        9.57      5.07 o 
 -10   2   5       56.59       59.29      7.82 o 
  -9   2   5        1.60        1.62      2.81 o 
  -8   2   5      404.04      408.15     10.03 o 
  -7   2   5      141.83      145.83     14.11 o 
  -6   2   5      188.73      174.48      7.00 o 
  -5   2   5     1401.77     1410.61     27.17 o 
  -4   2   5       19.47       17.79      1.62 o 
  -3   2   5        3.84        5.30      0.81 o 
  -2   2   5      223.66      206.91      3.10 o 
  -1   2   5      645.13      639.70      7.24 o 
   0   2   5      400.59      389.98      4.57 o 
   1   2   5      599.30      604.18      5.94 o 
   2   2   5        2.08        1.33      0.55 o 
   4   2   5      156.84      165.51      2.61 o 
   5   2   5     2805.88     2811.50     25.13 o 
   6   2   5        3.60        4.28      0.68 o 
   7   2   5       10.77        4.33      0.75 o 
   8   2   5      709.25      683.58      7.59 o 
   9   2   5       64.38       60.16      2.49 o 
  10   2   5       22.91       34.58      2.81 o 
  11   2   5       21.21       26.98      3.01 o 
  12   2   5        5.46        6.66      2.56 o 
  13   2   5       44.45       36.72      5.47 o 
  14   2   5        0.67        0.82      4.50 o 
  15   2   5       56.18       67.01      6.33 o 
 -11   3   5       24.02       16.51      5.67 o 
 -10   3   5        2.23        4.77      4.38 o 
  -9   3   5        8.63        1.35      2.86 o 
  -8   3   5      160.45      152.30      5.83 o 
  -7   3   5      336.94      339.70     10.29 o 
  -6   3   5      883.23      862.42     20.33 o 
  -5   3   5       16.29       18.56      2.41 o 
  -4   3   5      732.73      728.99     15.41 o 
  -3   3   5      914.75      945.40     10.45 o 
  -2   3   5      622.67      615.77      8.92 o 
  -1   3   5     2153.70     2081.80     23.06 o 
   0   3   5      145.68      147.61      2.24 o 
   1   3   5      226.44      181.08      2.42 o 
   2   3   5       29.23       48.39      1.22 o 
   3   3   5     1716.60     1670.77     13.24 o 
   4   3   5     1760.38     1813.67     15.09 o 
   5   3   5      354.10      336.14      3.77 o 
   6   3   5      191.55      201.01      2.76 o 
   7   3   5       39.20       26.68      1.26 o 
   8   3   5      185.44      171.76      4.01 o 
   9   3   5        6.33        6.33      1.55 o 
  10   3   5        4.63        3.76      1.72 o 
  11   3   5      104.35      102.22      5.75 o 
  12   3   5        0.30       -1.13      3.62 o 
  13   3   5        2.17        1.66      4.47 o 
  14   3   5       63.50       68.01      9.30 o 
  15   3   5        0.36        3.70      3.91 o 
 -11   4   5        7.05        2.11      4.65 o 
 -10   4   5      103.48      104.53      9.15 o 
  -9   4   5       22.78       24.90      6.96 o 
  -8   4   5       50.29       50.83      4.56 o 
  -7   4   5       73.38       71.89      4.63 o 
  -6   4   5       11.81       15.00      3.43 o 
  -5   4   5      368.26      359.02      8.58 o 
  -4   4   5       25.41       26.77      3.29 o 
  -3   4   5      137.36      163.30      3.84 o 
  -2   4   5      861.24      915.46     11.38 o 
  -1   4   5      645.85      636.46      8.20 o 
   0   4   5      112.50      109.11      2.40 o 
   1   4   5      834.77      798.71      7.42 o 
   2   4   5     3051.76     3167.69     23.67 o 
   3   4   5     3360.03     3399.94     25.57 o 
   4   4   5       15.73       18.57      1.13 o 
   5   4   5      131.31      133.01      2.07 o 
   6   4   5       88.01       81.86      1.90 o 
   7   4   5       86.85       83.10      2.43 o 
   8   4   5      312.22      327.28      5.60 o 
   9   4   5      145.92      142.93      4.60 o 
  10   4   5       12.04        6.33      2.44 o 
  11   4   5       23.64       23.01      6.34 o 
  12   4   5       39.55       47.54      6.11 o 
  13   4   5       67.10       61.82      9.00 o 
  14   4   5        4.47       13.55      6.07 o 
 -10   5   5        1.28       -2.51      3.95 o 
  -9   5   5       53.70       48.33      6.25 o 
  -8   5   5      264.39      279.89      9.38 o 
  -7   5   5       52.17       54.36      3.98 o 
  -6   5   5      345.46      325.46      8.40 o 
  -5   5   5        7.40        5.22      2.35 o 
  -4   5   5      387.72      384.14      7.65 o 
  -3   5   5        0.83        0.58      1.75 o 
  -2   5   5      652.57      666.51     12.04 o 
  -1   5   5     1120.74     1033.45     16.25 o 
   0   5   5        5.22        8.95      0.83 o 
   1   5   5      634.93      634.79      8.05 o 
   2   5   5       61.80       53.27      1.22 o 
   3   5   5      207.33      202.91      3.23 o 
   4   5   5      282.62      339.24      4.37 o 
   5   5   5      824.66      910.12     11.17 o 
   6   5   5     1201.86     1199.89     13.16 o 
   7   5   5      275.58      254.07      5.09 o 
   8   5   5       21.63       29.64      2.17 o 
   9   5   5      789.75      732.19     13.20 o 
  10   5   5       75.01       93.66      5.32 o 
  11   5   5      201.19      196.99      9.05 o 
  12   5   5        0.15       -1.84      4.32 o 
  13   5   5       32.56       20.80      6.67 o 
  14   5   5       20.87       10.78      6.25 o 
 -10   6   5       11.03       15.58      4.98 o 
  -9   6   5        0.96        3.71      3.83 o 
  -8   6   5       37.01       42.88      4.98 o 
  -7   6   5      267.60      272.67      8.12 o 
  -6   6   5        1.48        1.66      1.60 o 
  -5   6   5      106.86      106.31      6.01 o 
  -4   6   5        4.86        6.63      1.05 o 
  -3   6   5       68.40       60.35      5.02 o 
  -2   6   5      669.66      679.34     12.54 o 
  -1   6   5       10.54       13.94      2.25 o 
   0   6   5      401.62      404.81      6.51 o 
   1   6   5     1432.72     1392.53     17.43 o 
   2   6   5      233.48      216.65      2.97 o 
   3   6   5      327.87      368.39      4.75 o 
   4   6   5        6.01        1.22      0.74 o 
   5   6   5     1508.18     1535.02     18.86 o 
   6   6   5      144.71      158.09      4.14 o 
   7   6   5        4.25        1.10      1.19 o 
   8   6   5        0.67       -0.06      1.15 o 
   9   6   5      486.87      530.03     10.92 o 
  10   6   5      631.44      600.24     12.23 o 
  11   6   5      102.96      105.92     15.98 o 
  12   6   5       36.68       33.63      7.27 o 
  13   6   5        7.90       11.38      6.25 o 
  14   6   5       22.55       43.86      8.84 o 
 -10   7   5       11.69       21.16      5.49 o 
  -9   7   5       45.63       39.42      5.61 o 
  -8   7   5       85.98      116.50      4.84 o 
  -7   7   5        0.10        0.47      1.88 o 
  -6   7   5      356.36      352.36     13.52 o 
  -5   7   5       13.53       15.12      2.51 o 
  -4   7   5      332.43      357.76     17.24 o 
  -3   7   5       86.42       81.80      8.24 o 
  -2   7   5       25.26       16.90      2.98 o 
  -1   7   5      182.47      212.35      5.92 o 
   0   7   5       98.88       95.30      2.22 o 
   1   7   5      467.09      505.17      7.05 o 
   2   7   5       44.67       43.47      1.21 o 
   3   7   5     1722.97     1784.25     17.78 o 
   4   7   5     1227.00     1233.51     15.36 o 
   5   7   5      637.61      584.39      8.99 o 
   6   7   5       26.94       27.16      2.46 o 
   7   7   5       51.72       56.11      3.27 o 
   8   7   5       53.07       39.46      3.50 o 
   9   7   5      200.84      181.76      6.02 o 
  10   7   5       15.64       14.03      3.23 o 
  11   7   5       21.34       20.51      4.40 o 
  12   7   5       47.09       54.56      6.52 o 
  13   7   5       21.06       21.43      7.03 o 
  14   7   5       16.26       12.41      6.94 o 
  -9   8   5        8.27        8.09      4.04 o 
  -8   8   5       27.10       26.41      4.26 o 
  -7   8   5        9.52       11.92      2.22 o 
  -6   8   5       51.23       45.61      4.47 o 
  -5   8   5       42.39       41.69      3.35 o 
  -4   8   5        1.56        2.05      3.77 o 
  -3   8   5        3.47       -0.27      3.41 o 
  -2   8   5      577.47      572.10     21.06 o 
  -1   8   5        1.33        3.61      1.61 o 
   0   8   5      399.77      412.71      7.40 o 
   1   8   5      792.17      799.13      9.72 o 
   2   8   5      940.33      927.69     11.52 o 
   3   8   5      416.71      430.56      7.74 o 
   4   8   5        9.89       14.71      1.39 o 
   5   8   5      114.42      118.96      4.94 o 
   6   8   5        2.59        5.57      1.41 o 
   7   8   5      247.34      283.90      6.36 o 
   8   8   5      644.25      619.45     10.70 o 
   9   8   5       89.83       96.45      4.79 o 
  10   8   5       73.06       73.29      9.29 o 
  11   8   5       78.92       89.08     10.44 o 
  12   8   5       20.04       17.06      6.22 o 
  13   8   5       16.37        8.92      4.79 o 
  -9   9   5        0.52       -2.08      3.53 o 
  -8   9   5       37.24       36.92      4.56 o 
  -7   9   5       13.99       13.70      3.83 o 
  -6   9   5       29.09       31.63      3.95 o 
  -5   9   5      127.88      127.32      5.71 o 
  -4   9   5       58.30       63.30      9.21 o 
  -3   9   5      243.36      231.59     14.94 o 
  -2   9   5       54.32       52.89      8.09 o 
  -1   9   5     1144.90     1190.22     17.50 o 
   0   9   5      117.50      118.45      4.93 o 
   1   9   5      511.99      523.69     10.60 o 
   2   9   5      147.55      141.61      3.40 o 
   3   9   5      111.29      113.91      4.17 o 
   4   9   5      270.81      275.80      4.96 o 
   5   9   5        1.65        1.85      1.12 o 
   6   9   5       48.85       54.21      3.42 o 
   7   9   5      222.53      233.69      5.85 o 
   8   9   5       47.53       44.13      3.15 o 
   9   9   5       77.35       79.44      5.10 o 
  10   9   5        0.15       -2.33      2.33 o 
  11   9   5       33.45       28.59      7.03 o 
  12   9   5       69.22       87.84     11.38 o 
  13   9   5        0.01       -5.13      5.74 o 
  -8  10   5        5.20        7.09      3.44 o 
  -6  10   5        3.75        2.81      2.63 o 
  -4  10   5      495.24      439.90     22.82 o 
  -3  10   5        5.16        9.36      5.28 o 
  -2  10   5      421.76      432.22     11.04 o 
  -1  10   5       83.64       91.78      9.48 o 
   0  10   5       24.11       24.57      2.33 o 
   1  10   5      472.60      457.10      9.24 o 
   2  10   5       48.05       47.48      3.07 o 
   3  10   5      591.26      615.66     10.53 o 
   4  10   5       26.10       17.69      2.18 o 
   5  10   5      627.09      633.10     10.08 o 
   6  10   5      102.50       76.27      4.71 o 
   7  10   5       24.40       26.74      2.55 o 
   8  10   5      654.20      635.35     11.34 o 
   9  10   5        3.52        2.31      2.19 o 
  10  10   5       27.51       18.85      4.67 o 
  11  10   5       79.29       85.27     12.80 o 
  12  10   5       11.38        4.38      5.92 o 
  -6  11   5        2.24        4.29      2.93 o 
  -5  11   5       76.12       70.94      4.89 o 
  -4  11   5      209.97      211.88     12.18 o 
  -3  11   5      163.74      173.34      8.69 o 
  -2  11   5       12.47        7.85      2.09 o 
  -1  11   5      287.53      308.70     13.69 o 
   0  11   5       18.92       23.13      2.04 o 
   1  11   5       10.62       10.92      1.89 o 
   2  11   5      385.95      377.12     12.00 o 
   3  11   5       88.03       90.23      3.67 o 
   4  11   5      429.56      428.17      8.99 o 
   5  11   5        7.87        4.57      1.39 o 
   6  11   5       81.53       74.76      5.63 o 
   7  11   5       78.27       83.85      4.02 o 
   8  11   5       81.25       65.18      3.93 o 
   9  11   5      113.56      126.26      8.67 o 
  10  11   5       22.52       11.62      5.74 o 
  11  11   5        6.69        6.40      5.49 o 
  12  11   5       33.83       49.47      9.42 o 
  -5  12   5        5.10        4.41      2.87 o 
  -4  12   5      138.18      151.98      7.94 o 
  -3  12   5        5.66        5.32      2.26 o 
  -2  12   5      158.21      164.55     11.21 o 
  -1  12   5        9.89       12.71      2.22 o 
   0  12   5      472.44      496.17     10.49 o 
   1  12   5      134.71      142.93      5.32 o 
   2  12   5      164.41      168.08      6.06 o 
   3  12   5      248.41      267.21      6.43 o 
   4  12   5       54.55       49.59      3.39 o 
   5  12   5      244.16      253.70      7.15 o 
   6  12   5        0.63       -0.56      1.52 o 
   7  12   5        4.93        0.60      1.87 o 
   8  12   5      111.95      114.65      5.58 o 
   9  12   5       44.70       40.06      7.53 o 
  10  12   5       12.74        2.96      5.07 o 
  11  12   5       45.20       52.55      9.27 o 
  -4  13   5        0.03        1.39      6.67 o 
  -3  13   5      151.32      151.38      8.69 o 
  -2  13   5        0.18        0.01      1.62 o 
  -1  13   5      130.81      148.27      5.25 o 
   0  13   5      158.25      149.32      5.55 o 
   1  13   5       36.06       31.20      3.11 o 
   2  13   5       27.16       31.46      3.30 o 
   3  13   5       87.52       94.88      3.83 o 
   4  13   5       82.80       98.97      4.55 o 
   5  13   5       87.00       88.21      4.68 o 
   6  13   5      370.34      336.05     11.30 o 
   7  13   5        9.54        1.91      2.05 o 
   8  13   5      136.24      116.56      7.93 o 
   9  13   5       70.41       83.19      6.35 o 
  10  13   5       52.18       55.27      9.21 o 
  -3  14   5       32.07       34.75      5.87 o 
  -2  14   5       29.82       28.16      3.83 o 
  -1  14   5        1.49        2.76      3.61 o 
   0  14   5       39.79       44.75      4.62 o 
   1  14   5      152.59      145.85      7.79 o 
   2  14   5       11.91       10.69      3.04 o 
   3  14   5       29.13       33.66      4.16 o 
   4  14   5       56.26       51.26      6.43 o 
   5  14   5       27.90       32.09      8.23 o 
   6  14   5       86.58       75.38      8.10 o 
   7  14   5        0.81        3.74      2.41 o 
   8  14   5        1.51        0.81      2.79 o 
   9  14   5      119.07      118.86     11.15 o 
  -2  15   5       17.47       12.35      3.89 o 
  -1  15   5       11.14        9.18      3.74 o 
   0  15   5       45.93       57.59      6.31 o 
   1  15   5        0.56        1.63      2.87 o 
   2  15   5       34.84       36.83      5.13 o 
   3  15   5       28.88       33.43      5.24 o 
   4  15   5        0.21        1.13      3.14 o 
   5  15   5       52.34       52.16      7.82 o 
   6  15   5       10.05        5.61      5.13 o 
   7  15   5       50.52       55.24      8.90 o 
   0  16   5        0.62        5.40      3.95 o 
   1  16   5       81.02       80.78      8.21 o 
   2  16   5        0.64        0.21      3.89 o 
   3  16   5        2.36       -0.27      4.20 o 
   4  16   5      132.78      110.48     10.57 o 
   5  16   5        0.51       -0.97      4.20 o 
  -1 -13   6       96.77       97.62     11.08 o 
   0 -13   6       79.14       52.92      8.57 o 
   1 -13   6       22.16       29.94      6.79 o 
   2 -13   6        7.05       12.13      3.89 o 
   3 -13   6        8.66       10.88      3.44 o 
   4 -13   6       52.52       47.63      8.57 o 
  -4 -12   6        9.97       21.91      7.85 o 
  -3 -12   6       40.10       56.09      9.99 o 
  -2 -12   6       65.31       69.55     10.57 o 
  -1 -12   6        9.13        8.84      5.71 o 
   0 -12   6       29.07       26.53      6.85 o 
   1 -12   6       21.39       26.73      4.68 o 
   2 -12   6      113.99      110.23      7.17 o 
   3 -12   6       37.03       40.12      4.93 o 
   4 -12   6        0.59        1.90      3.32 o 
   5 -12   6       69.99       79.18      9.84 o 
   6 -12   6       26.29       26.17      6.70 o 
   7 -12   6       28.58       16.00      5.89 o 
  -5 -11   6       41.15       31.82      9.21 o 
  -4 -11   6      146.65      171.79     15.64 o 
  -3 -11   6       32.35       14.79      6.67 o 
  -2 -11   6       31.82       25.10     12.45 o 
  -1 -11   6       10.97       13.29      4.63 o 
   0 -11   6       30.07       26.10      5.18 o 
   1 -11   6      295.54      313.92     11.66 o 
   2 -11   6        8.79        6.01      2.92 o 
   3 -11   6       26.05       30.86      3.87 o 
   4 -11   6        1.84        5.30      2.53 o 
   5 -11   6       93.68      101.59      5.23 o 
   6 -11   6      108.40      109.45     10.29 o 
   7 -11   6        1.97        2.84      4.38 o 
   8 -11   6       22.34       23.48      6.34 o 
  -6 -10   6       49.19       36.61      6.47 o 
  -5 -10   6      132.93      136.71     14.46 o 
  -4 -10   6       14.96       17.54      6.97 o 
  -3 -10   6       80.98       82.23     10.99 o 
  -2 -10   6        6.75        7.06      4.13 o 
  -1 -10   6        2.35       -1.94      3.33 o 
   0 -10   6      334.62      351.99     13.47 o 
   1 -10   6       32.40       37.52      4.12 o 
   2 -10   6      193.64      194.67      9.35 o 
   3 -10   6        0.73       -0.75      2.89 o 
   4 -10   6       43.73       39.71      3.47 o 
   5 -10   6      108.65      102.19      6.58 o 
   6 -10   6        5.18        2.93      2.27 o 
   7 -10   6       47.22       43.20      3.07 o 
   8 -10   6       29.99       28.53      6.31 o 
   9 -10   6        2.63        0.18      4.26 o 
  10 -10   6        0.57       -0.42      4.35 o 
  -7  -9   6       68.18       58.92     10.02 o 
  -6  -9   6       31.55       15.85      6.91 o 
  -5  -9   6       15.29       14.23      4.74 o 
  -4  -9   6       70.45       72.66      8.03 o 
  -3  -9   6        2.10        5.37      5.37 o 
  -2  -9   6       78.11      106.26     13.03 o 
  -1  -9   6       29.66       40.53      7.37 o 
   0  -9   6       59.68       60.58      4.90 o 
   1  -9   6      356.87      371.40      9.18 o 
   2  -9   6       42.19       36.76      6.10 o 
   3  -9   6       71.48       78.01      4.32 o 
   4  -9   6       14.53       18.81      2.61 o 
   5  -9   6        0.67        0.81      1.81 o 
   6  -9   6      104.31      111.93      4.71 o 
   7  -9   6       16.01       14.19      2.61 o 
   8  -9   6       34.45       36.11      3.05 o 
   9  -9   6       16.09        9.99      4.74 o 
  10  -9   6       31.35       39.30      7.24 o 
  -8  -8   6       14.94       25.75      7.40 o 
  -7  -8   6       34.34       43.71      8.57 o 
  -6  -8   6        3.05        1.06      4.92 o 
  -5  -8   6       21.89       30.40      7.21 o 
  -4  -8   6       64.07       64.34      6.52 o 
  -3  -8   6      495.21      497.81     15.71 o 
  -2  -8   6       67.40       57.31      9.88 o 
  -1  -8   6      118.88      118.57      8.11 o 
   0  -8   6      461.94      480.16     12.01 o 
   1  -8   6       75.88       68.24      8.44 o 
   2  -8   6      456.74      460.48      9.99 o 
   3  -8   6        0.19        0.03      1.57 o 
   4  -8   6       51.94       50.83      4.49 o 
   5  -8   6       55.39       61.38      3.67 o 
   6  -8   6        3.64        4.62      1.90 o 
   7  -8   6       78.81       81.70      4.05 o 
   8  -8   6      109.87      120.13      5.14 o 
   9  -8   6       34.08       31.08      4.32 o 
  10  -8   6       47.19       49.66      7.67 o 
  11  -8   6        5.77       18.08      5.77 o 
  -8  -7   6       26.86       21.22      7.21 o 
  -7  -7   6       42.79       45.46      8.27 o 
  -6  -7   6        3.58       -0.03      4.89 o 
  -5  -7   6        8.89       15.52      5.58 o 
  -4  -7   6        2.32        1.69      4.56 o 
  -3  -7   6        0.18       -1.92      2.97 o 
  -2  -7   6       14.52       16.85      3.32 o 
  -1  -7   6      103.77       99.86      5.67 o 
   0  -7   6        6.08        8.30      2.46 o 
   1  -7   6       15.25       12.22      2.30 o 
   2  -7   6      220.57      220.22      6.29 o 
   3  -7   6      149.17      133.06      4.90 o 
   4  -7   6      127.49      132.53      4.73 o 
   5  -7   6       76.76       67.94      3.70 o 
   6  -7   6      194.98      203.60      6.00 o 
   7  -7   6      162.80      163.10      5.32 o 
   8  -7   6      408.64      405.08      8.81 o 
   9  -7   6       21.97       18.56      2.45 o 
  10  -7   6        0.06        2.33      2.71 o 
  11  -7   6       56.25       67.50      8.54 o 
  12  -7   6        0.38        5.80      4.83 o 
  -9  -6   6       58.24       61.31      8.97 o 
  -8  -6   6      108.36      109.15     10.47 o 
  -7  -6   6        0.23        0.75      4.41 o 
  -6  -6   6       17.54       19.14      5.64 o 
  -5  -6   6      115.15      124.85     10.44 o 
  -4  -6   6      140.73      142.08     10.23 o 
  -3  -6   6       21.75       25.28      4.26 o 
  -2  -6   6      227.37      224.10      7.85 o 
  -1  -6   6      378.77      399.71     10.53 o 
   0  -6   6      422.79      448.32      8.43 o 
   1  -6   6       95.54       81.32      3.57 o 
   2  -6   6      245.34      229.19      8.27 o 
   3  -6   6      493.94      483.92     11.73 o 
   4  -6   6        9.67        7.76      2.30 o 
   5  -6   6      441.16      435.13      8.93 o 
   6  -6   6       34.72       33.31      2.80 o 
   7  -6   6      348.59      361.91     11.14 o 
   8  -6   6       80.92       85.33      4.08 o 
   9  -6   6      148.47      145.47      5.20 o 
  10  -6   6       37.73       40.47      3.45 o 
  11  -6   6        7.23        4.40      2.29 o 
  12  -6   6       68.37       74.71      9.09 o 
  13  -6   6        8.59        8.36      5.25 o 
  -9  -5   6       22.14       23.70      6.04 o 
  -8  -5   6       25.79       22.97      5.89 o 
  -7  -5   6        6.37        6.65      3.56 o 
  -6  -5   6       69.61       76.39      5.09 o 
  -5  -5   6        4.09        6.23      2.50 o 
  -4  -5   6       14.83        8.00      3.17 o 
  -3  -5   6        9.21       12.49      2.37 o 
  -2  -5   6      809.58      757.25     13.16 o 
  -1  -5   6        3.53        2.75      1.38 o 
   0  -5   6       66.71       66.59      2.89 o 
   1  -5   6      891.14      901.38     12.97 o 
   2  -5   6      120.05      118.39      3.86 o 
   3  -5   6      465.46      445.55      8.62 o 
   4  -5   6      123.12      121.85      4.32 o 
   5  -5   6       45.77       44.27      2.96 o 
   6  -5   6      347.67      326.20      7.42 o 
   7  -5   6        6.12        5.95      1.70 o 
   8  -5   6        6.64        5.87      1.93 o 
   9  -5   6       21.17       22.03      3.26 o 
  10  -5   6        0.02        0.33      1.81 o 
  11  -5   6      106.91      113.37      5.41 o 
  12  -5   6       34.58       36.00      3.60 o 
  13  -5   6       16.65       19.74      6.25 o 
 -10  -4   6       23.79       24.51      5.51 o 
  -9  -4   6        0.22        2.56      3.46 o 
  -8  -4   6      121.77      121.08      7.35 o 
  -7  -4   6        0.38        2.79      2.24 o 
  -6  -4   6        4.35       -0.22      2.00 o 
  -5  -4   6       89.92       86.48      5.00 o 
  -4  -4   6        5.40        3.60      2.23 o 
  -3  -4   6      524.95      539.51     13.96 o 
  -2  -4   6      547.06      538.16     10.19 o 
  -1  -4   6       35.46       31.95      2.46 o 
   1  -4   6      362.92      341.87      5.25 o 
   2  -4   6      397.57      380.84      5.73 o 
   3  -4   6       21.92       17.99      1.71 o 
   4  -4   6       99.21       96.69      3.68 o 
   5  -4   6      904.15      907.56     14.35 o 
   6  -4   6       31.22       33.94      3.08 o 
   7  -4   6      591.90      589.67     10.81 o 
   8  -4   6      104.23       99.61      5.14 o 
   9  -4   6      116.68      122.16      4.71 o 
  10  -4   6      417.35      423.07      9.26 o 
  11  -4   6       34.05       36.72      3.31 o 
  12  -4   6       49.42       46.34      4.11 o 
  13  -4   6        3.28        8.32      3.13 o 
  14  -4   6        6.60        6.31      5.34 o 
 -10  -3   6        2.83       -2.94      2.94 o 
  -9  -3   6        7.79        3.05      2.83 o 
  -8  -3   6        0.28        0.59      2.15 o 
  -7  -3   6        0.79        0.83      1.91 o 
  -6  -3   6       33.05       34.88      3.60 o 
  -5  -3   6       28.13       30.48      3.41 o 
  -4  -3   6      267.30      249.71      9.47 o 
  -3  -3   6      331.63      328.73      8.42 o 
  -2  -3   6      261.48      260.04      6.31 o 
  -1  -3   6       11.34        4.56      2.21 o 
   0  -3   6     1208.76     1204.37     11.89 o 
   1  -3   6      727.66      725.80      9.49 o 
   2  -3   6      529.68      527.43      6.68 o 
   3  -3   6     2119.67     2178.82     19.27 o 
   4  -3   6     1230.67     1235.87     12.02 o 
   5  -3   6      518.07      548.73      8.09 o 
   6  -3   6      112.79      113.19      3.48 o 
   7  -3   6       56.21       65.43      3.60 o 
   8  -3   6      161.44      162.84      4.70 o 
   9  -3   6       15.84       16.29      2.08 o 
  10  -3   6      215.13      212.53      6.27 o 
  11  -3   6      141.99      160.65      5.69 o 
  12  -3   6        2.93        2.85      2.38 o 
  13  -3   6       25.61       27.67      3.94 o 
  14  -3   6       20.49       20.69      3.99 o 
 -10  -2   6      154.29      171.65      7.43 o 
  -9  -2   6       24.26       14.40      3.71 o 
  -8  -2   6       59.82       53.10      3.68 o 
  -7  -2   6        0.94        0.89      1.77 o 
  -6  -2   6       11.31        7.87      2.61 o 
  -5  -2   6      925.50      928.34     17.12 o 
  -4  -2   6       20.11       20.74      2.67 o 
  -3  -2   6       46.44       56.14      3.89 o 
  -2  -2   6       60.61       45.10      4.98 o 
  -1  -2   6       49.67       58.11      2.63 o 
   0  -2   6     2127.32     2236.85     20.15 o 
   1  -2   6      633.23      641.68      7.64 o 
   2  -2   6     2293.40     2326.53     19.31 o 
   3  -2   6     1969.94     1978.54     16.81 o 
   4  -2   6       36.91       38.91      1.60 o 
   5  -2   6     1820.49     1865.36     16.14 o 
   6  -2   6       32.58       26.04      3.01 o 
   7  -2   6      954.69      965.47     14.73 o 
   8  -2   6      786.84      786.63     12.05 o 
   9  -2   6        0.76       -0.88      1.40 o 
  10  -2   6      218.87      189.52      5.38 o 
  11  -2   6        6.76        3.82      2.52 o 
  12  -2   6      228.81      226.46      7.05 o 
  13  -2   6       63.01       63.95      5.80 o 
  14  -2   6        8.54        9.51      3.71 o 
 -10  -1   6        2.68       -0.97      4.92 o 
  -9  -1   6        2.81        2.38      3.60 o 
  -8  -1   6      150.39      161.13      5.05 o 
  -7  -1   6       80.34       68.20      3.91 o 
  -6  -1   6      224.91      232.37     10.14 o 
  -5  -1   6       54.10       51.73      3.74 o 
  -4  -1   6      734.28      711.56     13.29 o 
  -3  -1   6      797.65      763.37     13.67 o 
  -2  -1   6      506.03      535.39      9.41 o 
  -1  -1   6     1094.33     1049.91     11.87 o 
   0  -1   6    10559.52    11022.53     84.61 o 
   1  -1   6     1410.65     1465.49     12.98 o 
   2  -1   6     1167.69     1152.03     11.75 o 
   3  -1   6       11.55       11.29      0.97 o 
   4  -1   6      237.57      234.82      4.10 o 
   5  -1   6     1254.43     1343.00     12.12 o 
   6  -1   6        1.78        1.89      0.92 o 
   7  -1   6      480.32      496.89      7.69 o 
   8  -1   6      112.76      116.83      3.41 o 
   9  -1   6      628.73      629.51     11.74 o 
  10  -1   6       11.13        8.41      1.93 o 
  11  -1   6       63.94       61.71      3.64 o 
  12  -1   6       36.28       44.88      3.45 o 
  13  -1   6        1.55       -0.04      3.01 o 
  14  -1   6       24.48       26.71      4.58 o 
 -10   0   6       17.62       19.68      6.49 o 
  -9   0   6      176.99      196.46      7.86 o 
  -8   0   6        4.52        5.53      2.56 o 
  -7   0   6      293.37      273.70     10.43 o 
  -6   0   6       20.78       22.59      2.09 o 
  -5   0   6       74.92       69.13      3.27 o 
  -4   0   6      959.44      944.30     15.76 o 
  -3   0   6        6.28        4.65      2.85 o 
  -2   0   6      244.79      237.69      4.52 o 
  -1   0   6      538.57      574.33      6.44 o 
   0   0   6     2568.34     2524.82     21.85 o 
   1   0   6     1591.04     1766.72     16.84 o 
   2   0   6      404.01      444.24      5.32 o 
   3   0   6     2873.02     2784.43     32.74 o 
   4   0   6       10.29       10.91      0.92 o 
   5   0   6      961.29      952.07      9.06 o 
   6   0   6      476.90      416.27      5.10 o 
   7   0   6       75.75       71.53      2.43 o 
   8   0   6     1479.08     1530.92     15.87 o 
   9   0   6       20.81       24.43      2.14 o 
  10   0   6      143.81      146.50      4.82 o 
  11   0   6       79.15       73.48      3.86 o 
  12   0   6        0.23        0.29      2.06 o 
  13   0   6       42.18       45.47      5.72 o 
  14   0   6        3.79       -4.23      4.23 o 
  15   0   6       19.11       18.20      6.19 o 
 -10   1   6       19.09       18.23      6.49 o 
  -9   1   6       22.90       22.65      5.51 o 
  -8   1   6      111.86      104.66      9.04 o 
  -7   1   6        0.16        1.26      3.58 o 
  -6   1   6      277.98      282.27      9.80 o 
  -5   1   6      675.64      675.58     16.11 o 
  -4   1   6       21.00       15.41      2.67 o 
  -3   1   6     1036.98     1023.93     14.36 o 
  -2   1   6      333.83      310.31      5.88 o 
  -1   1   6      178.82      153.16      2.79 o 
   0   1   6        5.60       10.39      0.87 o 
   1   1   6       20.54       32.57      1.23 o 
   2   1   6     3372.49     3464.15     29.06 o 
   3   1   6      355.13      373.92      4.63 o 
   4   1   6      594.85      590.01      6.47 o 
   5   1   6      512.64      569.56      6.32 o 
   6   1   6      796.06      860.55      8.46 o 
   7   1   6      927.90      894.23      8.91 o 
   8   1   6       35.00       39.22      1.92 o 
   9   1   6      213.38      221.86      4.47 o 
  10   1   6      153.36      134.56      4.67 o 
  11   1   6      200.40      170.51      5.86 o 
  12   1   6       50.53       48.84      3.92 o 
  13   1   6        8.53        8.34      3.66 o 
  14   1   6       51.13       57.02      8.45 o 
  15   1   6       16.24       17.87      6.49 o 
 -10   2   6        0.18       -4.17      4.17 o 
  -9   2   6      141.21      134.35      7.41 o 
  -8   2   6        9.00        4.22      4.83 o 
  -7   2   6      445.94      452.04     13.20 o 
  -6   2   6        7.72       10.76      2.84 o 
  -5   2   6       10.52        9.24      2.39 o 
  -4   2   6     1216.58     1198.53     23.53 o 
  -3   2   6        2.85        1.85      1.06 o 
  -2   2   6      641.32      611.60      7.42 o 
  -1   2   6      132.54      125.19      2.43 o 
   0   2   6     1049.19     1014.83      8.92 o 
   1   2   6     6993.16     7170.00     57.93 o 
   2   2   6      399.47      421.75      4.59 o 
   3   2   6     1467.68     1422.51     12.95 o 
   4   2   6      792.15      803.56      8.16 o 
   5   2   6     1702.02     1688.22     26.85 o 
   6   2   6       72.38       67.11      1.84 o 
   7   2   6      112.23      103.05      2.26 o 
   8   2   6      374.70      352.22      6.18 o 
   9   2   6       33.66       36.21      2.42 o 
  10   2   6      125.25      123.86      4.92 o 
  11   2   6      138.01      157.95      6.92 o 
  12   2   6       80.23       78.64      5.50 o 
  13   2   6       43.71       48.66      8.59 o 
  14   2   6       54.35       37.43      7.61 o 
  15   2   6        3.52        6.55      5.25 o 
 -10   3   6       69.73       77.61      8.81 o 
  -9   3   6        1.41       -0.51      4.18 o 
  -8   3   6       61.24       58.67     12.54 o 
  -7   3   6       88.44       92.12      5.67 o 
  -6   3   6      493.69      503.12     12.97 o 
  -5   3   6      173.07      174.49      6.39 o 
  -4   3   6      279.71      273.15     13.89 o 
  -3   3   6     1507.39     1504.14     23.79 o 
  -2   3   6      955.73      987.82     11.13 o 
  -1   3   6      220.63      217.28      3.16 o 
   0   3   6      365.03      327.35      4.40 o 
   1   3   6      529.38      554.51      6.21 o 
   2   3   6      900.94      910.71      8.64 o 
   3   3   6     2770.98     2910.14     23.40 o 
   4   3   6      398.54      382.31      4.37 o 
   5   3   6      921.84      960.19      8.59 o 
   6   3   6       25.06       32.60      1.33 o 
   7   3   6     1140.09     1072.65      9.32 o 
   8   3   6        5.59        3.20      1.14 o 
   9   3   6       48.19       50.41      3.16 o 
  10   3   6      209.72      223.41      6.65 o 
  11   3   6      114.77      120.74      6.25 o 
  12   3   6       20.01       27.17      4.45 o 
  13   3   6       18.90       19.15      9.07 o 
  14   3   6       10.68       29.04      7.24 o 
  15   3   6       13.11       13.61      6.07 o 
 -10   4   6        4.68        4.59      4.89 o 
  -9   4   6       14.93        4.18      3.03 o 
  -8   4   6        8.20        6.77      3.55 o 
  -7   4   6       15.62       17.31      3.25 o 
  -6   4   6      293.42      311.74     13.15 o 
  -5   4   6       60.64       69.12      3.77 o 
  -4   4   6      223.65      234.73      6.25 o 
  -3   4   6      344.59      331.17      5.79 o 
  -2   4   6     4390.20     4566.39     48.82 o 
  -1   4   6     1439.91     1460.93     17.18 o 
   0   4   6      184.69      197.43      3.04 o 
   1   4   6     1832.77     1762.13     15.43 o 
   2   4   6      733.96      788.75      7.70 o 
   3   4   6     3240.51     3224.91     25.54 o 
   4   4   6       81.37       85.57      1.67 o 
   5   4   6     1440.37     1499.14     13.54 o 
   6   4   6     1036.57     1058.20      9.73 o 
   7   4   6      630.60      698.07      9.62 o 
   8   4   6       73.32       79.18      2.85 o 
   9   4   6       84.97      101.72      4.10 o 
  10   4   6      231.85      236.12      6.97 o 
  11   4   6      324.79      333.01      9.78 o 
  12   4   6      175.36      144.38     11.59 o 
  13   4   6       14.46        4.11      5.19 o 
  14   4   6       41.88       44.19      8.72 o 
  15   4   6       14.66       24.48      7.46 o 
 -10   5   6       23.73       28.62      6.43 o 
  -9   5   6       14.83       14.56      3.53 o 
  -8   5   6      255.23      265.37      9.41 o 
  -7   5   6      727.94      730.92     16.98 o 
  -6   5   6       32.65       31.42      2.99 o 
  -5   5   6      150.99      163.99      5.16 o 
  -4   5   6       69.30       79.51      5.34 o 
  -3   5   6      203.68      208.95      5.02 o 
  -2   5   6      268.48      282.36      5.41 o 
  -1   5   6       32.21       35.87      2.12 o 
   0   5   6     2035.90     2000.83     20.59 o 
   1   5   6      723.27      697.25      7.11 o 
   2   5   6       16.42        7.74      0.68 o 
   4   5   6      842.81      864.00      9.19 o 
   5   5   6      890.27      878.98     16.11 o 
   6   5   6      322.95      354.91      6.48 o 
   7   5   6      268.21      249.55      6.76 o 
   8   5   6      127.78      131.52      3.78 o 
   9   5   6      214.13      227.04      5.73 o 
  10   5   6      276.78      311.67      8.14 o 
  11   5   6       57.71       65.31      5.00 o 
  12   5   6      289.53      332.14     17.60 o 
  13   5   6       27.55       28.56      7.30 o 
  14   5   6        5.87        0.21      5.40 o 
 -10   6   6        8.28        2.51      4.38 o 
  -9   6   6       24.75       32.39      6.97 o 
  -8   6   6       23.47       24.03      4.65 o 
  -7   6   6      105.95       95.98      5.17 o 
  -6   6   6       61.47       79.17      7.49 o 
  -5   6   6        1.15        0.18      1.96 o 
  -4   6   6      328.15      328.06     11.44 o 
  -3   6   6      183.04      203.42     11.41 o 
  -2   6   6      314.20      321.05     17.72 o 
  -1   6   6     1062.44     1023.65     16.75 o 
   0   6   6       74.33       79.16      2.15 o 
   1   6   6     1707.28     1689.48     19.20 o 
   2   6   6        5.40        7.55      0.67 o 
   3   6   6      929.80      881.84      8.99 o 
   4   6   6      392.58      388.72      6.23 o 
   5   6   6       25.18       30.82      1.98 o 
   6   6   6      313.94      320.91      6.33 o 
   7   6   6       12.41        7.44      1.49 o 
   8   6   6      191.64      175.70      5.45 o 
   9   6   6        0.52       -0.23      1.77 o 
  10   6   6      141.90      132.13      6.57 o 
  11   6   6      125.58      137.59      6.80 o 
  12   6   6       25.41       13.59      4.15 o 
  13   6   6        3.70        2.54      5.40 o 
  14   6   6       15.84       10.57      6.76 o 
  -9   7   6        6.70        5.49      4.47 o 
  -8   7   6       54.39       68.67      6.07 o 
  -7   7   6       37.92       37.30      6.20 o 
  -6   7   6        9.45        9.20      1.77 o 
  -5   7   6      112.20      109.27      6.19 o 
  -3   7   6      350.31      356.53     16.78 o 
  -2   7   6      253.32      296.58     10.83 o 
  -1   7   6        0.63       -1.04      1.22 o 
   0   7   6      138.05      132.69      2.95 o 
   1   7   6      244.01      230.78      4.53 o 
   2   7   6      648.01      598.36     11.90 o 
   3   7   6      243.08      259.30      4.77 o 
   4   7   6       15.42       19.44      1.46 o 
   5   7   6      184.08      170.22      5.67 o 
   6   7   6       35.03       22.67      1.92 o 
   7   7   6      269.66      265.96      5.92 o 
   8   7   6       44.17       38.07      2.75 o 
   9   7   6       22.14       19.54      2.69 o 
  10   7   6      310.81      339.65     10.45 o 
  11   7   6       95.19       80.88      7.00 o 
  12   7   6       10.26        2.48      5.10 o 
  13   7   6        0.14        2.24      4.05 o 
  14   7   6        0.20       -2.14      5.67 o 
  -9   8   6       12.50        9.00      4.44 o 
  -8   8   6        3.85        0.69      3.35 o 
  -7   8   6       89.90       77.70      4.28 o 
  -6   8   6      103.05       97.80      6.58 o 
  -5   8   6        6.10        1.78      2.20 o 
  -3   8   6      197.60      229.84     13.86 o 
  -2   8   6      214.23      210.88      9.28 o 
  -1   8   6       18.33       24.92      3.10 o 
   0   8   6      177.32      174.70      4.06 o 
   1   8   6     2336.12     2368.03     45.72 o 
   2   8   6      346.02      352.96      7.41 o 
   3   8   6      279.71      298.12      5.26 o 
   4   8   6      163.93      164.42      8.20 o 
   5   8   6        1.32        2.28      1.13 o 
   6   8   6      171.51      159.64      4.36 o 
   7   8   6       52.48       49.42      4.29 o 
   8   8   6       50.69       47.67      3.10 o 
   9   8   6        2.27       -1.56      1.57 o 
  10   8   6        6.65       15.72      3.42 o 
  11   8   6       83.96       85.71      7.37 o 
  12   8   6        0.63       -0.75      4.65 o 
  13   8   6       26.10       19.02      7.18 o 
  14   8   6        2.88        0.51      6.43 o 
  -8   9   6        7.19        9.76      2.67 o 
  -6   9   6        0.16        3.14      2.78 o 
  -3   9   6       48.48       33.20      7.21 o 
  -2   9   6      294.88      312.51     17.36 o 
  -1   9   6        0.03        5.83      4.11 o 
   0   9   6      251.46      239.14      7.56 o 
   1   9   6      152.68      153.79      3.98 o 
   2   9   6     1278.09     1232.06     20.12 o 
   3   9   6      195.95      202.89      5.09 o 
   4   9   6      400.85      374.66      7.62 o 
   5   9   6      297.87      280.32      5.55 o 
   6   9   6      639.98      623.01     10.05 o 
   7   9   6       44.84       55.84      3.15 o 
   8   9   6       15.28       12.11      2.09 o 
   9   9   6       46.67       50.69      3.49 o 
  10   9   6        9.66       11.19      3.67 o 
  11   9   6       18.16       25.30      6.40 o 
  12   9   6        6.88        0.06      4.86 o 
  13   9   6       73.12       70.42     10.99 o 
  -6  10   6        7.39        5.71      2.93 o 
  -3  10   6      314.97      279.91     17.51 o 
  -2  10   6       64.41       71.66      9.81 o 
  -1  10   6      241.65      260.14     13.58 o 
   0  10   6       25.10       24.82      2.82 o 
   1  10   6      212.55      196.30      5.11 o 
   2  10   6       76.08       82.08      3.64 o 
   3  10   6      123.81      143.10      4.10 o 
   4  10   6      454.01      430.06     13.21 o 
   5  10   6       18.90       17.33      2.21 o 
   6  10   6       16.85       11.70      1.83 o 
   7  10   6       52.50       47.74      3.07 o 
   8  10   6      521.56      484.17      9.98 o 
   9  10   6       96.83       88.41      5.06 o 
  10  10   6       46.78       51.06      5.09 o 
  11  10   6       62.02       75.15      7.58 o 
  12  10   6       44.71       43.14      8.75 o 
  13  10   6       43.24       50.23      9.96 o 
  -4  11   6       27.31       34.14      8.81 o 
  -3  11   6      108.17      117.69     12.71 o 
  -2  11   6      201.46      197.81     13.86 o 
  -1  11   6        0.80        0.50      1.58 o 
   0  11   6      257.58      251.98      7.00 o 
   1  11   6      392.14      423.10      9.02 o 
   2  11   6        9.51        7.79      1.94 o 
   3  11   6     1022.75     1011.73     15.09 o 
   4  11   6       25.63       24.47      2.65 o 
   5  11   6       72.93       80.67      4.00 o 
   6  11   6       19.55       11.03      1.82 o 
   7  11   6      547.64      531.02      9.74 o 
   8  11   6      151.30      165.41      5.47 o 
   9  11   6       22.91       14.11      2.82 o 
  10  11   6       31.65       25.39      5.04 o 
  11  11   6        8.10        9.15      5.58 o 
  12  11   6       37.64       34.99      8.51 o 
  -4  12   6        1.34        0.78      6.07 o 
  -3  12   6       86.89       97.73      5.00 o 
  -2  12   6        1.65        2.68      2.72 o 
  -1  12   6       37.73       37.79      3.70 o 
   0  12   6       11.93       11.58      1.88 o 
   1  12   6      456.14      463.04     10.18 o 
   2  12   6      216.54      216.01      6.66 o 
   3  12   6        7.25        8.39      2.17 o 
   4  12   6       31.94       27.12      2.63 o 
   5  12   6       32.76       27.31      2.90 o 
   6  12   6      190.18      176.58     12.67 o 
   7  12   6      123.50      129.21      4.65 o 
   8  12   6        0.17       -2.00      2.00 o 
   9  12   6       47.64       48.34      4.76 o 
  10  12   6       21.32       22.62      9.36 o 
  11  12   6       36.68       47.51      9.00 o 
  -4  13   6       36.33       27.11      9.33 o 
  -3  13   6       11.90       14.46      2.96 o 
  -2  13   6      120.69      120.90     11.92 o 
  -1  13   6        5.02        5.73      1.75 o 
   0  13   6      164.05      176.51      5.81 o 
   1  13   6      290.66      289.30      8.01 o 
   2  13   6       39.22       35.77      3.38 o 
   3  13   6      147.20      151.99      6.23 o 
   4  13   6        5.67        2.04      1.94 o 
   5  13   6      156.86      171.14      5.98 o 
   6  13   6      157.08      159.65      9.70 o 
   7  13   6       82.66       88.22      7.31 o 
   8  13   6       16.55       13.19      2.78 o 
   9  13   6        2.34        6.13      4.23 o 
  10  13   6       55.37       27.56      7.40 o 
  -3  14   6       43.07       57.44     11.95 o 
  -2  14   6        2.90        9.33      6.79 o 
  -1  14   6       38.11       39.87      5.15 o 
   0  14   6        0.94        2.58      2.48 o 
   1  14   6      107.37       99.40     11.83 o 
   2  14   6      137.80      125.44      8.04 o 
   3  14   6       38.69       34.11      4.77 o 
   4  14   6       63.37       54.92      3.44 o 
   5  14   6        2.98        4.06      3.33 o 
   6  14   6       22.34       22.71      5.16 o 
   7  14   6       63.95       72.69      7.21 o 
   8  14   6       14.30        9.19      2.82 o 
   9  14   6       17.61       20.96      4.43 o 
  -2  15   6       85.25       83.07      6.16 o 
  -1  15   6       72.99       89.11      6.64 o 
   0  15   6        0.24        1.90      3.23 o 
   1  15   6       81.96       95.69      7.67 o 
   2  15   6       33.43       32.51      5.67 o 
   3  15   6       21.58       18.02      5.07 o 
   4  15   6       17.85       19.32      5.31 o 
   5  15   6        0.19        0.42      3.92 o 
   6  15   6      135.07      126.12     11.11 o 
   7  15   6       17.98        9.78      5.49 o 
   1  16   6       12.52       11.95      4.62 o 
   2  16   6       81.26       68.52      7.94 o 
   3  16   6       14.63       10.60      5.07 o 
   4  16   6       31.22       33.96      6.79 o 
  -2 -12   7       10.24        5.37      6.13 o 
  -1 -12   7      144.03      141.75     13.70 o 
   0 -12   7       51.12       40.18      8.39 o 
   1 -12   7       13.22        1.48      5.04 o 
   2 -12   7       18.25       15.70      5.89 o 
   3 -12   7       77.72       85.44      7.32 o 
   4 -12   7       70.31       75.89     11.14 o 
   5 -12   7        0.57        1.11      3.97 o 
   6 -12   7        1.04        0.54      5.13 o 
  -4 -11   7       62.09       53.16     10.66 o 
  -3 -11   7      123.25      110.63     13.28 o 
  -2 -11   7        0.11       -2.84      5.13 o 
  -1 -11   7       40.18       26.20      7.27 o 
   0 -11   7       21.79       21.46      6.82 o 
   1 -11   7       21.19       23.12      6.34 o 
   2 -11   7       88.66       85.46      9.24 o 
   3 -11   7        0.11       -1.84      2.91 o 
   4 -11   7       41.05       36.17      5.66 o 
   5 -11   7        0.82        1.36      2.56 o 
   6 -11   7      125.74      135.22      6.93 o 
   7 -11   7       34.18       25.99      6.82 o 
   8 -11   7        3.15       -2.35      4.38 o 
  -5 -10   7       45.27       39.63      6.64 o 
  -4 -10   7      168.10      187.09     16.81 o 
  -3 -10   7        1.91        7.09      6.10 o 
  -2 -10   7       60.43       32.72      7.82 o 
  -1 -10   7        0.46       -2.07      3.71 o 
   0 -10   7       37.24       18.32      4.67 o 
   1 -10   7      177.63      174.82      9.82 o 
   2 -10   7        1.52       -1.63      3.12 o 
   3 -10   7       21.40       17.54      3.33 o 
   4 -10   7       19.74       13.94      3.17 o 
   5 -10   7       63.21       72.65     10.24 o 
   6 -10   7       94.59      111.92      7.74 o 
   7 -10   7        2.90        0.94      2.43 o 
   8 -10   7        0.37       -2.17      2.21 o 
   9 -10   7        3.21        6.64      4.98 o 
  -6  -9   7       48.50       61.52     10.50 o 
  -5  -9   7       92.91      106.47     12.16 o 
  -4  -9   7        1.65        3.97      4.12 o 
  -3  -9   7       52.61       65.93     10.50 o 
  -2  -9   7        4.78        5.98      5.34 o 
  -1  -9   7      134.37      130.04      9.35 o 
   0  -9   7       34.97       28.31      5.16 o 
   1  -9   7        0.19        0.91      3.43 o 
   2  -9   7      289.49      282.68      9.15 o 
   3  -9   7        2.68        2.32      2.35 o 
   4  -9   7      125.23      129.52     10.27 o 
   5  -9   7       25.83       30.62      3.29 o 
   6  -9   7       17.36       11.47      3.32 o 
   7  -9   7       13.66        9.32      2.70 o 
   8  -9   7        7.24        3.06      2.54 o 
   9  -9   7       31.20       36.54      3.55 o 
  10  -9   7       20.63       31.09      7.21 o 
  -7  -8   7       39.79       32.75      7.82 o 
  -6  -8   7       27.50       46.37      9.06 o 
  -5  -8   7        2.04        4.01      4.86 o 
  -4  -8   7        3.22       -2.20      4.44 o 
  -3  -8   7       96.67      105.18      8.03 o 
  -2  -8   7      143.27      157.55      9.08 o 
  -1  -8   7      154.53      162.52     12.77 o 
   0  -8   7        4.09        1.01      3.21 o 
   1  -8   7       56.64       59.65      6.26 o 
   2  -8   7       50.16       59.11      4.67 o 
   3  -8   7       55.19       57.55      4.01 o 
   4  -8   7       93.73       92.99      4.74 o 
   5  -8   7       27.44       30.29      3.02 o 
   6  -8   7        2.69        2.80      1.93 o 
   7  -8   7       47.58       38.07      3.42 o 
   8  -8   7       85.95       85.54      5.01 o 
   9  -8   7        2.75        0.59      2.25 o 
  10  -8   7       44.70       42.94      3.83 o 
  11  -8   7       23.37       31.24      7.15 o 
  -8  -7   7      124.07      147.82     12.86 o 
  -7  -7   7        2.74       -4.74      4.74 o 
  -6  -7   7       55.91       54.85      8.87 o 
  -5  -7   7       50.01       48.63      8.24 o 
  -4  -7   7        2.10        3.92      4.47 o 
  -3  -7   7       94.21      106.19      7.64 o 
  -2  -7   7       18.32        9.16      3.58 o 
  -1  -7   7      119.38      116.71      7.42 o 
   0  -7   7      381.74      378.37     14.56 o 
   1  -7   7       28.01       31.63      4.93 o 
   2  -7   7        0.70        0.12      1.99 o 
   3  -7   7       16.05       11.75      2.22 o 
   4  -7   7      142.24      145.77      5.43 o 
   5  -7   7       62.08       60.81      3.84 o 
   6  -7   7       11.21        7.28      2.04 o 
   7  -7   7      381.37      406.58     10.04 o 
   8  -7   7      182.51      187.74      6.17 o 
   9  -7   7       32.81       26.76      3.46 o 
  10  -7   7       37.39       48.88      4.03 o 
  11  -7   7        7.10        7.25      2.81 o 
  12  -7   7        3.73        4.23      4.86 o 
  -8  -6   7       42.33       35.53      7.58 o 
  -7  -6   7      182.04      166.57     12.29 o 
  -6  -6   7       43.04       49.90      7.85 o 
  -5  -6   7        0.52       -0.45      3.92 o 
  -4  -6   7       69.47       83.80      8.97 o 
  -3  -6   7      209.84      205.17     12.59 o 
  -2  -6   7        7.20       10.58      3.39 o 
  -1  -6   7       86.56      110.33      7.01 o 
   0  -6   7       15.53       16.20      3.04 o 
   1  -6   7       93.21       76.79      4.91 o 
   2  -6   7      208.23      219.65      5.92 o 
   3  -6   7       57.49       56.75      4.41 o 
   4  -6   7      165.28      160.66      5.46 o 
   5  -6   7      127.38      120.32      4.92 o 
   6  -6   7      147.02      157.80      5.38 o 
   7  -6   7       29.57       42.86      3.80 o 
   8  -6   7      230.91      222.24      6.58 o 
   9  -6   7       25.92       26.15      3.01 o 
  10  -6   7        4.32        7.09      2.54 o 
  11  -6   7       22.17       25.42      4.75 o 
  12  -6   7        5.85        3.25      2.93 o 
  -9  -5   7       22.08       18.11      5.83 o 
  -8  -5   7      107.86      117.03     10.26 o 
  -7  -5   7       84.76       93.91      9.30 o 
  -6  -5   7        0.19        2.35      2.64 o 
  -5  -5   7       47.63       50.33      5.29 o 
  -4  -5   7        7.23        0.70      2.63 o 
  -3  -5   7      397.46      414.13     26.04 o 
  -2  -5   7       63.01       50.89      4.95 o 
  -1  -5   7      284.28      310.98      8.79 o 
   0  -5   7      544.93      550.60     12.85 o 
   1  -5   7      124.74      136.08      6.17 o 
   2  -5   7      473.56      517.82      9.13 o 
   3  -5   7      530.60      566.31      9.62 o 
   4  -5   7        5.15        3.89      2.17 o 
   5  -5   7      415.93      400.22      8.72 o 
   6  -5   7       44.92       49.39      3.36 o 
   7  -5   7       25.41       18.63      2.46 o 
   8  -5   7       24.57       28.51      2.86 o 
   9  -5   7       38.66       35.12      3.30 o 
  10  -5   7       90.97      110.38      4.95 o 
  11  -5   7       40.66       40.86      7.29 o 
  12  -5   7      138.16      147.63      6.54 o 
  13  -5   7        2.57        3.18      3.10 o 
  -9  -4   7       77.25       87.84      6.71 o 
  -8  -4   7       41.91       43.27      5.32 o 
  -7  -4   7        1.01        1.92      2.69 o 
  -6  -4   7        4.80        5.04      2.32 o 
  -5  -4   7       19.44       14.76      3.00 o 
  -4  -4   7       86.81       96.18      8.78 o 
  -3  -4   7       12.08       15.71      2.89 o 
  -2  -4   7      108.20      110.16     11.98 o 
  -1  -4   7       77.72       70.60      4.71 o 
   0  -4   7        3.52        2.82      1.46 o 
   1  -4   7      379.44      361.29      7.16 o 
   2  -4   7        2.94        1.71      1.32 o 
   3  -4   7      469.77      459.02     11.42 o 
   4  -4   7      324.21      310.27      6.45 o 
   5  -4   7        1.39        3.17      1.44 o 
   6  -4   7      515.95      529.11     16.50 o 
   7  -4   7        0.89        1.44      1.57 o 
   8  -4   7        0.99        2.67      1.73 o 
   9  -4   7       88.94       85.10      4.36 o 
  10  -4   7      114.60      111.63      4.91 o 
  11  -4   7      206.79      221.73      6.82 o 
  12  -4   7       38.87       40.07      4.11 o 
  13  -4   7        6.45        9.12      3.46 o 
  -9  -3   7        8.19       11.83      3.59 o 
  -8  -3   7        7.95        6.01      2.59 o 
  -7  -3   7        0.28       -1.94      1.95 o 
  -6  -3   7      249.76      248.11     11.14 o 
  -5  -3   7      488.48      501.12     11.89 o 
  -4  -3   7        2.58        3.01      2.51 o 
  -3  -3   7      612.52      619.16     13.03 o 
  -2  -3   7      255.09      262.47      7.55 o 
  -1  -3   7       12.15       13.03      2.26 o 
   0  -3   7       19.35       16.06      2.44 o 
   1  -3   7       33.59       47.78      2.53 o 
   2  -3   7      459.30      454.44      6.34 o 
   3  -3   7       66.29       71.19      2.30 o 
   4  -3   7      258.90      235.30      4.48 o 
   5  -3   7      734.58      739.41     10.25 o 
   6  -3   7       13.11       12.90      2.05 o 
   7  -3   7      641.36      637.71     11.61 o 
   8  -3   7      102.07       89.77      3.81 o 
   9  -3   7      142.96      136.82      4.71 o 
  10  -3   7      393.77      371.10      9.36 o 
  11  -3   7        0.00        0.30      1.94 o 
  12  -3   7        4.29        3.55      2.65 o 
  13  -3   7       18.67       21.81      4.13 o 
  14  -3   7       80.12       76.81      6.32 o 
  -9  -2   7       48.59       45.33      4.04 o 
  -8  -2   7        0.30        0.92      2.12 o 
  -7  -2   7      251.65      253.00      7.92 o 
  -6  -2   7       11.70        9.90      2.60 o 
  -5  -2   7       16.35       18.20      2.79 o 
  -4  -2   7       75.75       70.77      4.24 o 
  -3  -2   7        4.63        4.53      2.07 o 
  -2  -2   7      413.04      396.42     16.19 o 
  -1  -2   7      127.14      126.87      6.98 o 
   0  -2   7      807.21      876.27     12.32 o 
   1  -2   7      216.82      215.08      4.53 o 
   2  -2   7        7.46        8.68      1.10 o 
   3  -2   7     1137.90     1158.85     11.48 o 
   4  -2   7      473.25      468.76      5.98 o 
   5  -2   7        0.02        0.88      0.88 o 
   6  -2   7      608.02      595.15      8.28 o 
   7  -2   7       27.06       26.02      2.98 o 
   8  -2   7       92.84       79.03      3.62 o 
   9  -2   7      257.56      238.76      6.09 o 
  10  -2   7        2.01        4.49      1.88 o 
  11  -2   7       36.94       37.41      3.19 o 
  12  -2   7       42.99       34.50      4.28 o 
  13  -2   7       64.24       66.89      9.28 o 
  14  -2   7       73.31       73.46      6.36 o 
 -10  -1   7        7.74        1.81      5.74 o 
  -9  -1   7       14.34       12.69      4.86 o 
  -8  -1   7      126.49      131.20      6.77 o 
  -7  -1   7      238.12      238.68      7.07 o 
  -6  -1   7      110.86      104.96      7.45 o 
  -5  -1   7      191.33      195.71      6.25 o 
  -4  -1   7        3.98        3.09      1.75 o 
  -3  -1   7      470.38      445.44     10.21 o 
  -2  -1   7       12.38       11.80      2.07 o 
  -1  -1   7      214.08      235.11      4.92 o 
   0  -1   7     2418.17     2463.02     25.03 o 
   1  -1   7       88.77      102.56      2.71 o 
   2  -1   7     1321.26     1348.93     13.04 o 
   3  -1   7      742.04      712.88      7.97 o 
   4  -1   7       68.53       58.77      2.25 o 
   5  -1   7        6.26        4.86      0.93 o 
   6  -1   7       10.26       15.87      1.28 o 
   7  -1   7     1051.26     1086.46     12.89 o 
   8  -1   7      477.36      469.73      7.37 o 
   9  -1   7       92.10       83.99      4.17 o 
  10  -1   7      286.63      266.72      6.66 o 
  11  -1   7      119.97      107.25      4.93 o 
  12  -1   7      124.42      141.16      5.79 o 
  13  -1   7      127.82      115.56      6.18 o 
  14  -1   7        0.71        0.78      4.71 o 
 -10   0   7        3.25       -3.95      5.25 o 
  -9   0   7       28.88       23.34      4.61 o 
  -8   0   7       45.83       55.98      6.02 o 
  -7   0   7       18.51       17.81      4.00 o 
  -6   0   7        0.90        1.31      5.60 o 
  -5   0   7      107.94      111.04      4.01 o 
  -4   0   7      107.70      115.94      4.21 o 
  -3   0   7      511.52      488.13      9.72 o 
  -2   0   7        8.22        4.92      1.47 o 
  -1   0   7      340.83      370.93      6.29 o 
   0   0   7      870.62      955.65     10.40 o 
   1   0   7     3622.88     3681.35     35.33 o 
   2   0   7      256.87      266.41      3.80 o 
   3   0   7       19.30       18.78      1.27 o 
   4   0   7        2.99        2.59      0.82 o 
   5   0   7        0.69        1.91      0.77 o 
   6   0   7        6.02        2.88      0.88 o 
   7   0   7      193.90      210.25      4.11 o 
   8   0   7      491.44      509.33      7.65 o 
   9   0   7      956.42      954.09     12.37 o 
  10   0   7        5.02        3.18      1.97 o 
  11   0   7       28.29       32.92      4.74 o 
  12   0   7      149.39      155.18      7.11 o 
  13   0   7        1.21        2.14      3.40 o 
  14   0   7        9.83        0.36      4.59 o 
  15   0   7        2.79       -0.54      5.07 o 
 -10   1   7        6.72        5.55      5.34 o 
  -9   1   7       79.15       86.92      6.80 o 
  -8   1   7       86.94       89.03      9.04 o 
  -7   1   7       41.62       39.51      4.80 o 
  -6   1   7      356.05      333.53     11.24 o 
  -5   1   7       51.74       42.24      4.35 o 
  -4   1   7      422.28      405.98     11.50 o 
  -3   1   7       62.40       56.55      4.06 o 
  -2   1   7       73.47       67.78      2.64 o 
  -1   1   7       42.08       47.31      2.01 o 
   0   1   7      425.88      419.60      5.18 o 
   1   1   7      460.61      499.02      5.84 o 
   2   1   7      124.27      122.38      2.51 o 
   3   1   7      707.69      716.60      7.72 o 
   4   1   7      133.22      147.61      2.81 o 
   5   1   7     1522.30     1590.09     15.66 o 
   6   1   7     1499.85     1481.52     13.29 o 
   7   1   7     1273.77     1255.74     11.84 o 
   8   1   7      652.85      675.73      8.13 o 
   9   1   7        1.67        3.56      1.45 o 
  10   1   7      499.44      492.04     10.28 o 
  11   1   7        0.22        1.92      2.42 o 
  12   1   7        1.76        0.42      2.49 o 
  13   1   7       39.51       37.65      4.60 o 
  14   1   7       30.56       27.83      6.79 o 
  15   1   7       96.54      110.87     11.17 o 
 -10   2   7        0.85       -1.72      4.74 o 
  -9   2   7       10.15        5.03      4.18 o 
  -8   2   7      105.49       93.26      6.70 o 
  -7   2   7       93.83       94.51      6.28 o 
  -6   2   7      400.10      407.32     12.20 o 
  -5   2   7        7.14        9.49      2.71 o 
  -4   2   7      200.88      183.91      6.95 o 
  -3   2   7     1164.12     1120.34     22.45 o 
  -2   2   7        1.56        3.25      1.56 o 
  -1   2   7      477.23      496.27      7.09 o 
   0   2   7      285.79      317.65      4.76 o 
   1   2   7      152.47      109.85      2.05 o 
   2   2   7      413.08      425.83      5.11 o 
   3   2   7        6.77        4.81      0.79 o 
   4   2   7      769.94      743.74      7.92 o 
   5   2   7      292.51      297.54      4.24 o 
   6   2   7     1183.93     1201.51     15.59 o 
   7   2   7      763.12      758.28      8.40 o 
   8   2   7       11.26        9.09      1.44 o 
   9   2   7      321.94      330.67      7.25 o 
  10   2   7        5.09        4.82      2.14 o 
  11   2   7      202.63      175.43      7.22 o 
  12   2   7       24.44       27.50      5.51 o 
  13   2   7        6.81        7.37      3.92 o 
  14   2   7      134.14      128.59     11.62 o 
  15   2   7       20.67       21.61      7.06 o 
 -10   3   7       68.12       68.10      9.12 o 
  -9   3   7       11.96       19.35      3.98 o 
  -8   3   7       41.52       31.66      6.13 o 
  -7   3   7        7.80        9.35      3.21 o 
  -6   3   7        1.50        1.01      2.26 o 
  -5   3   7      275.65      271.72      8.71 o 
  -4   3   7       65.26       60.55      3.78 o 
  -3   3   7      177.79      163.21      5.67 o 
  -2   3   7     1147.41     1143.66     19.34 o 
  -1   3   7       43.19       53.49      1.92 o 
   0   3   7     2880.38     3007.80     27.49 o 
   1   3   7        9.41        4.17      0.82 o 
   2   3   7      606.90      683.98      6.59 o 
   3   3   7     2774.99     2861.31     24.46 o 
   4   3   7      711.77      712.86      9.84 o 
   5   3   7      306.44      277.79      4.13 o 
   6   3   7      691.42      717.91      8.49 o 
   7   3   7      611.55      638.90      9.19 o 
   8   3   7      101.47      118.14      3.44 o 
   9   3   7      162.14      156.44      4.87 o 
  10   3   7      397.18      429.99      9.68 o 
  11   3   7      152.67      156.85      5.98 o 
  12   3   7      141.42      139.42      9.13 o 
  13   3   7      133.17      133.90     11.65 o 
  14   3   7       78.75       81.17     10.17 o 
  15   3   7       10.29       11.95      6.37 o 
  -9   4   7        1.70        3.01      3.23 o 
  -8   4   7        1.45       -1.33      3.95 o 
  -7   4   7        8.71        8.92      2.99 o 
  -6   4   7       59.57       64.00      4.49 o 
  -5   4   7      348.84      350.73      9.57 o 
  -4   4   7        7.72        6.86      3.76 o 
  -3   4   7      180.40      176.87      5.38 o 
  -2   4   7        0.00       -0.91      0.91 o 
  -1   4   7     2526.60     2481.88     26.25 o 
   0   4   7     1761.00     1750.11     14.80 o 
   1   4   7        2.77        0.34      0.59 o 
   2   4   7       80.37       97.07      2.03 o 
   3   4   7      658.59      707.03      6.47 o 
   4   4   7     2124.57     2250.52     20.63 o 
   5   4   7      252.83      238.75      3.64 o 
   6   4   7      152.03      147.53      3.97 o 
   7   4   7     2250.56     2238.18     24.29 o 
   8   4   7       12.66       13.28      1.66 o 
   9   4   7       88.79       90.51      4.44 o 
  10   4   7      286.18      291.45      8.44 o 
  11   4   7      103.29      112.44      6.07 o 
  12   4   7       87.64       85.14     10.31 o 
  13   4   7        2.78        4.83      5.01 o 
  14   4   7       51.28       56.99      9.45 o 
  15   4   7        0.19       -5.04      5.16 o 
  -9   5   7        3.48        5.92      3.19 o 
  -8   5   7        1.02        0.72      3.80 o 
  -7   5   7      251.87      278.54     12.87 o 
  -6   5   7      118.22      124.49      7.38 o 
  -5   5   7       59.88       59.95      3.60 o 
  -4   5   7      111.66      110.58      4.12 o 
  -3   5   7        0.06       -1.57      1.57 o 
  -2   5   7      716.55      698.13     13.63 o 
  -1   5   7      377.30      365.49      7.15 o 
   0   5   7       29.33       26.65      0.97 o 
   1   5   7      246.26      242.43      3.37 o 
   2   5   7       24.49       37.81      1.27 o 
   3   5   7      308.42      308.49      3.38 o 
   4   5   7       66.16       81.52      1.85 o 
   5   5   7     1348.66     1270.35     16.05 o 
   6   5   7     1458.23     1458.37     18.38 o 
   7   5   7      221.77      241.71      8.40 o 
   8   5   7      364.23      396.26     10.46 o 
   9   5   7     1224.29     1165.00     18.25 o 
  10   5   7       75.55       88.30      5.61 o 
  11   5   7        4.04        1.75      3.05 o 
  12   5   7        0.71        1.18      2.79 o 
  13   5   7      123.51      114.89     11.59 o 
  14   5   7       16.06       16.72      7.12 o 
  -9   6   7       20.41       30.76      4.23 o 
  -8   6   7      134.57      130.67      9.12 o 
  -7   6   7      118.56      130.45      6.19 o 
  -6   6   7       61.40       73.04      4.18 o 
  -5   6   7      129.96      138.52      6.90 o 
  -4   6   7       69.10       68.73      5.13 o 
  -3   6   7      130.37      127.63      6.22 o 
  -2   6   7      576.72      559.71      9.49 o 
  -1   6   7        2.22        3.49      0.93 o 
   0   6   7      709.48      696.39      9.46 o 
   1   6   7      376.63      385.09      5.20 o 
   2   6   7      564.00      529.44      6.28 o 
   3   6   7     2064.38     2088.52     24.31 o 
   4   6   7       53.66       38.61      1.84 o 
   5   6   7     1090.36     1066.99     14.02 o 
   6   6   7        3.52        8.93      1.46 o 
   7   6   7      155.72      146.64      4.26 o 
   8   6   7        1.09        1.32      1.45 o 
   9   6   7      607.43      594.39     10.41 o 
  10   6   7       26.36       27.54      3.68 o 
  11   6   7      105.05      128.48      8.21 o 
  12   6   7      160.55      169.62      7.75 o 
  13   6   7        0.03       -3.43      3.43 o 
  14   6   7        1.23        0.60      5.64 o 
  -8   7   7        1.35        5.98      3.92 o 
  -7   7   7       44.23       45.74      3.86 o 
  -6   7   7       22.93       35.88      2.98 o 
  -5   7   7       10.53        7.21      2.72 o 
  -4   7   7      349.85      371.38     12.83 o 
  -3   7   7        1.57        1.93      1.57 o 
  -2   7   7        8.65        7.98      2.43 o 
  -1   7   7      488.36      463.05      7.99 o 
   0   7   7      775.40      757.64     11.01 o 
   1   7   7     2584.21     2552.40     60.87 o 
   2   7   7       60.59       62.48      2.79 o 
   3   7   7       42.51       45.92      3.30 o 
   4   7   7      874.52      916.64     13.99 o 
   5   7   7       90.98      108.99      3.25 o 
   6   7   7      349.50      354.50      6.67 o 
   7   7   7        1.92        0.62      1.29 o 
   8   7   7      115.76      117.85      4.89 o 
   9   7   7      130.27      122.12      5.92 o 
  10   7   7      143.46      152.09      9.88 o 
  11   7   7      155.97      157.61      7.55 o 
  12   7   7       77.45       59.43      6.79 o 
  13   7   7       19.41        9.18      6.19 o 
  14   7   7        1.55        0.40      4.23 o 
  -8   8   7       51.83       44.98      5.49 o 
  -7   8   7        9.82        7.24      3.32 o 
  -6   8   7       33.76       42.14      4.98 o 
  -5   8   7       63.79       65.20      5.07 o 
  -4   8   7       30.19       33.26      2.96 o 
  -2   8   7       44.64       41.23      6.94 o 
  -1   8   7       61.73       74.47      8.30 o 
   0   8   7     1092.65     1082.24     22.99 o 
   1   8   7      335.47      316.51      9.34 o 
   2   8   7      304.55      275.55      6.38 o 
   3   8   7        5.08        5.76      1.07 o 
   4   8   7       45.06       39.42      2.44 o 
   5   8   7     1315.62     1265.67     16.10 o 
   6   8   7       10.68        2.80      1.27 o 
   7   8   7       89.01       88.89      3.58 o 
   8   8   7       57.00       57.59      3.30 o 
   9   8   7      234.31      225.38      6.16 o 
  10   8   7       93.01      116.16      6.53 o 
  11   8   7        0.09       -0.49      2.79 o 
  12   8   7        0.50       -1.54      4.47 o 
  13   8   7       48.19       65.02     10.11 o 
  14   8   7      106.54       90.04     12.50 o 
  -8   9   7        1.40        1.51      3.56 o 
  -6   9   7       43.06       41.38      4.77 o 
  -5   9   7       11.13        7.06      2.48 o 
  -2   9   7      258.05      247.77     14.97 o 
  -1   9   7      919.18      908.05     33.33 o 
   0   9   7      121.79      127.14      5.24 o 
   1   9   7       16.09       20.52      1.58 o 
   2   9   7     1008.15      971.48     16.54 o 
   3   9   7      803.91      830.68     10.89 o 
   4   9   7      858.41      852.23     13.54 o 
   5   9   7        0.35       -0.14      1.33 o 
   6   9   7      232.22      250.73      5.57 o 
   7   9   7       33.37       18.07      2.07 o 
   8   9   7        1.86        2.66      1.70 o 
   9   9   7       80.12       85.02      4.15 o 
  10   9   7       74.84       71.24      5.94 o 
  11   9   7       17.61        4.54      3.03 o 
  12   9   7        7.37        6.04      5.25 o 
  13   9   7       15.55       11.29      6.25 o 
  -3  10   7      206.68      182.87     14.43 o 
  -2  10   7      146.20      134.78     12.53 o 
  -1  10   7        1.86        1.95      1.46 o 
   0  10   7       69.40       60.79      3.88 o 
   1  10   7       76.75       79.00      4.20 o 
   2  10   7       22.37       15.44      1.96 o 
   3  10   7      451.71      436.30      9.79 o 
   4  10   7        0.21        3.26      1.52 o 
   5  10   7      296.52      283.75      8.39 o 
   6  10   7       21.06       23.96      2.12 o 
   7  10   7      428.42      426.15      8.27 o 
   8  10   7       25.35       27.71      2.76 o 
   9  10   7       29.99       31.83      3.05 o 
  10  10   7       16.65       19.23      3.28 o 
  11  10   7        0.77        1.56      3.68 o 
  12  10   7       58.69       58.62      9.45 o 
  13  10   7       10.49       16.99      6.52 o 
  -3  11   7       27.18       27.41      8.00 o 
  -2  11   7        5.77        4.32      5.16 o 
  -1  11   7      106.44      110.19      5.49 o 
   0  11   7       90.76       89.96      5.07 o 
   1  11   7      299.70      312.92      7.25 o 
   2  11   7      986.19     1001.91     17.74 o 
   3  11   7        8.99       10.21      2.13 o 
   4  11   7       21.61       20.89      2.85 o 
   5  11   7        0.44        1.22      1.59 o 
   6  11   7      246.38      269.88      7.32 o 
   7  11   7      212.32      210.14      5.57 o 
   8  11   7      131.69      132.27      4.90 o 
   9  11   7      112.48      113.32      5.33 o 
  10  11   7        0.44       -1.08      2.45 o 
  11  11   7        6.72        2.82      3.96 o 
  12  11   7        0.35        8.06      5.64 o 
  -3  12   7       40.91       36.65      9.24 o 
  -2  12   7       95.10       92.28      6.73 o 
  -1  12   7        0.03        0.78      1.90 o 
   0  12   7      154.72      165.90      4.78 o 
   1  12   7       69.00       72.58      3.73 o 
   2  12   7      198.85      170.03      6.82 o 
   3  12   7       53.36       45.76      3.55 o 
   4  12   7       11.56        8.14      1.74 o 
   5  12   7      264.46      274.37      7.85 o 
   6  12   7       11.42       11.18      2.35 o 
   7  12   7       32.72       33.13      2.67 o 
   8  12   7       62.61       71.55      4.25 o 
   9  12   7        0.12       -1.37      2.21 o 
  10  12   7       83.85       80.56      5.89 o 
  11  12   7        0.99        0.74      3.95 o 
  -3  13   7       45.93       41.11     10.75 o 
  -2  13   7        0.11       -3.61      3.61 o 
  -1  13   7       27.72       27.63      5.71 o 
   0  13   7        1.21        2.64      1.77 o 
   1  13   7      134.63      149.66      6.11 o 
   2  13   7       29.54       34.06      3.25 o 
   3  13   7       88.99       89.63      4.88 o 
   4  13   7      126.19      127.03      9.86 o 
   5  13   7        0.70        1.68      1.94 o 
   6  13   7      194.81      190.49     15.10 o 
   7  13   7       40.72       43.36      4.67 o 
   8  13   7        8.11       13.63      2.60 o 
   9  13   7       36.54       40.83      4.97 o 
  10  13   7        1.73        2.42      3.21 o 
  -2  14   7       27.57       15.03      8.24 o 
  -1  14   7        9.74       13.85      2.76 o 
   0  14   7       57.57       53.93     10.31 o 
   1  14   7       39.76       40.80      4.46 o 
   2  14   7      133.36      127.00      7.36 o 
   3  14   7      118.73      127.26      8.72 o 
   4  14   7        2.19        2.79      3.11 o 
   5  14   7        7.86        4.58      3.32 o 
   6  14   7       15.75       17.24      4.24 o 
   7  14   7      131.83      153.32      9.56 o 
   8  14   7        2.06        0.60      4.32 o 
   9  14   7        1.16        1.39      3.10 o 
  -1  15   7       65.51       51.35      5.22 o 
   0  15   7       60.75       62.15      5.89 o 
   1  15   7       15.25       15.49      4.26 o 
   2  15   7       84.44       74.11      7.27 o 
   3  15   7       36.79       31.06      5.77 o 
   4  15   7        4.94        4.08      3.95 o 
   5  15   7       50.63       56.21      7.82 o 
   6  15   7       33.21       24.96      6.37 o 
   7  15   7       38.74       34.77      7.21 o 
   3  16   7       70.83       73.41      8.09 o 
   1 -12   8      110.45      121.32     12.38 o 
   2 -12   8       20.81       20.71      6.52 o 
   3 -12   8       19.54       17.21      5.95 o 
  -2 -11   8       49.30       70.60     11.50 o 
  -1 -11   8       23.12       23.88      7.76 o 
   0 -11   8       48.44       60.88     10.08 o 
   1 -11   8        0.06       -1.39      5.16 o 
   2 -11   8       23.86       23.09      6.46 o 
   3 -11   8       13.60       11.11      5.43 o 
   4 -11   8       60.57       62.58      8.36 o 
   5 -11   8       41.20       55.24      5.78 o 
   6 -11   8        6.13        4.80      3.39 o 
   7 -11   8        5.77        4.46      3.26 o 
  -4 -10   8       35.89       33.23      9.99 o 
  -3 -10   8       64.27       47.94     10.29 o 
  -2 -10   8       10.10       10.11      6.85 o 
  -1 -10   8      135.04      161.10     14.61 o 
   0 -10   8       37.63       35.26      8.03 o 
   1 -10   8        3.51        1.79      3.91 o 
   2 -10   8       63.24       56.45      8.90 o 
   3 -10   8       60.69       68.97      8.84 o 
   4 -10   8       63.11       66.74      8.33 o 
   5 -10   8       18.01       10.53      3.67 o 
   6 -10   8      121.27      128.54      9.42 o 
   7 -10   8       15.06        6.92      3.24 o 
   8 -10   8        0.78       -4.26      4.51 o 
  -5  -9   8      123.02      136.83     13.73 o 
  -4  -9   8       50.61       42.83      9.00 o 
  -3  -9   8       19.93       29.32      9.10 o 
  -2  -9   8       54.95       45.64      8.97 o 
  -1  -9   8       16.85       15.00      6.37 o 
   0  -9   8      171.44      186.70     14.52 o 
   1  -9   8        3.29        3.42      3.71 o 
   2  -9   8       23.42       34.59      5.54 o 
   3  -9   8       55.20       55.69     11.89 o 
   4  -9   8        4.12        0.41      2.41 o 
   5  -9   8       46.29       43.50      4.44 o 
   6  -9   8        1.65        1.54      2.92 o 
   7  -9   8        5.05        2.54      2.56 o 
   8  -9   8       20.07       25.30      3.62 o 
   9  -9   8        0.01       -0.11      2.76 o 
  10  -9   8       31.35       27.96      3.66 o 
  -6  -8   8       83.45       77.16     10.66 o 
  -5  -8   8        3.26       -4.80      4.80 o 
  -4  -8   8       16.37        5.58      5.77 o 
  -3  -8   8        9.75       11.71      5.49 o 
  -2  -8   8       31.73       30.38      7.43 o 
  -1  -8   8      467.69      483.87     15.95 o 
   0  -8   8        3.09       -0.88      4.56 o 
   1  -8   8      162.78      165.57     16.18 o 
   2  -8   8        0.30        5.19      3.46 o 
   3  -8   8       16.21       10.88      3.83 o 
   4  -8   8      222.31      232.27     14.07 o 
   5  -8   8        0.29       -1.59      2.16 o 
   6  -8   8        7.49       12.80      2.53 o 
   7  -8   8      218.33      253.82      8.55 o 
   8  -8   8       28.71       27.91      5.13 o 
   9  -8   8       28.11       26.03      3.68 o 
  10  -8   8        2.34       -0.25      2.86 o 
  11  -8   8        3.74        3.25      2.90 o 
  -7  -7   8       37.78       44.13      9.15 o 
  -6  -7   8       13.87       13.37      6.28 o 
  -5  -7   8       62.20       59.68      9.21 o 
  -4  -7   8        7.21        9.75      5.34 o 
  -3  -7   8        6.54        5.74      4.89 o 
  -2  -7   8      173.91      180.32      9.74 o 
  -1  -7   8       82.34       92.28      7.13 o 
   0  -7   8      258.66      249.51     10.62 o 
   1  -7   8       96.82       93.10      7.61 o 
   2  -7   8      442.90      450.30     17.13 o 
   3  -7   8        2.75        3.72      3.06 o 
   4  -7   8       12.34       12.74      2.83 o 
   5  -7   8       29.05       26.49      3.40 o 
   6  -7   8        0.69       -0.88      1.85 o 
   7  -7   8      195.28      190.31      6.48 o 
   8  -7   8      488.05      483.54     10.78 o 
   9  -7   8        0.83       -0.30      2.41 o 
  10  -7   8       11.63       16.12      3.26 o 
  11  -7   8       22.25       22.29      4.62 o 
  -7  -6   8        7.31        7.09      5.61 o 
  -6  -6   8       92.09       90.23     10.23 o 
  -5  -6   8       35.94       36.56      7.58 o 
  -4  -6   8       44.83       45.07      7.58 o 
  -3  -6   8      179.67      180.30     12.44 o 
  -2  -6   8       28.85       38.70      6.91 o 
  -1  -6   8      305.72      292.16     11.28 o 
   0  -6   8      135.71      139.78     22.61 o 
   1  -6   8      405.70      391.84     10.90 o 
   2  -6   8       15.00       15.88      3.13 o 
   3  -6   8      417.69      377.69     13.14 o 
   4  -6   8      191.42      212.37      7.40 o 
   5  -6   8       80.47       81.96      4.98 o 
   6  -6   8       27.26       17.48      3.05 o 
   7  -6   8       26.06       22.89      2.91 o 
   8  -6   8        1.98        2.11      2.03 o 
   9  -6   8       27.28       34.02      4.28 o 
  10  -6   8        1.14        2.64      2.69 o 
  11  -6   8        0.98       -2.29      2.29 o 
  12  -6   8       64.52       82.70      5.97 o 
  -8  -5   8        7.09       10.47      5.16 o 
  -7  -5   8       90.23       76.82      8.78 o 
  -6  -5   8       49.21       44.31      7.18 o 
  -5  -5   8        9.45        6.04      4.47 o 
  -4  -5   8       96.27      120.29     10.05 o 
  -3  -5   8        2.62        4.65      4.08 o 
  -2  -5   8        5.29        4.98      3.95 o 
  -1  -5   8      151.82      157.48     10.57 o 
   0  -5   8       32.64       35.33      4.44 o 
   1  -5   8       18.83       14.93      2.97 o 
   2  -5   8       32.64       34.17      3.85 o 
   3  -5   8        2.59        2.36      2.15 o 
   4  -5   8      250.71      253.04      8.04 o 
   5  -5   8      235.91      238.59      6.85 o 
   6  -5   8      672.58      664.88     20.89 o 
   7  -5   8       91.80       75.15      4.23 o 
   8  -5   8       66.98       49.77      5.80 o 
   9  -5   8        4.41        6.80      2.29 o 
  10  -5   8      138.29      139.64      5.75 o 
  11  -5   8       52.11       40.79      7.43 o 
  12  -5   8        4.27        2.41      2.98 o 
  13  -5   8       57.92       59.69      5.57 o 
  -8  -4   8       25.51       24.94      3.99 o 
  -7  -4   8       44.08       38.20      7.16 o 
  -6  -4   8        1.96        1.11      3.04 o 
  -5  -4   8      155.67      157.07      7.88 o 
  -4  -4   8       69.89       76.22      5.99 o 
  -3  -4   8      302.41      294.78      8.91 o 
  -2  -4   8      135.96      133.65      6.84 o 
  -1  -4   8      864.20      892.92     15.39 o 
   0  -4   8      146.24      156.91      5.45 o 
   1  -4   8       12.23       13.41      2.56 o 
   2  -4   8       47.86       51.70      4.04 o 
   3  -4   8       85.50       86.61      4.90 o 
   4  -4   8       14.14       11.42      2.08 o 
   5  -4   8      421.68      405.97      7.97 o 
   6  -4   8        2.09        1.74      1.68 o 
   7  -4   8        0.54       -1.00      1.55 o 
   8  -4   8       18.70       11.37      2.32 o 
   9  -4   8        9.61       10.87      2.34 o 
  10  -4   8       57.67       56.73      4.09 o 
  11  -4   8        0.08        0.16      2.64 o 
  12  -4   8       39.15       34.13      4.76 o 
  13  -4   8        1.48        2.49      3.29 o 
  -8  -3   8        0.92        0.88      2.74 o 
  -7  -3   8       11.52       11.39      2.99 o 
  -6  -3   8      185.54      186.31      7.26 o 
  -5  -3   8       99.07       93.23      9.52 o 
  -4  -3   8       59.29       60.61      6.29 o 
  -3  -3   8       41.28       39.31      3.70 o 
  -2  -3   8       88.80       96.19      6.53 o 
  -1  -3   8       11.31        8.93      2.61 o 
   0  -3   8       58.11       54.38      4.55 o 
   1  -3   8        1.52        1.06      1.55 o 
   2  -3   8       24.40       30.50      2.44 o 
   3  -3   8       31.42       37.58      2.40 o 
   4  -3   8      868.69      899.09     13.00 o 
   5  -3   8       30.94       38.80      2.49 o 
   6  -3   8      415.12      447.91      7.69 o 
   7  -3   8       33.37       28.15      3.77 o 
   8  -3   8      118.36      104.02      4.65 o 
   9  -3   8      317.05      304.65      7.25 o 
  10  -3   8        0.73        3.56      1.94 o 
  11  -3   8       58.68       48.39      3.90 o 
  12  -3   8        3.13        2.52      2.88 o 
  13  -3   8       17.97       18.25      4.04 o 
  14  -3   8        0.68        4.04      5.01 o 
  -9  -2   8        0.05       -1.90      3.81 o 
  -8  -2   8       53.98       53.98      6.71 o 
  -7  -2   8       11.78        5.63      3.19 o 
  -6  -2   8      210.99      197.02     10.01 o 
  -5  -2   8      309.35      326.39      9.06 o 
  -4  -2   8       34.47       34.12      3.40 o 
  -3  -2   8      475.57      477.77     10.98 o 
  -2  -2   8      112.32      122.93      5.13 o 
  -1  -2   8       66.53       62.50      3.82 o 
   0  -2   8      753.76      757.78     12.80 o 
   1  -2   8      254.49      261.93      5.61 o 
   2  -2   8       64.88       63.78      2.61 o 
   3  -2   8       14.27       15.35      1.60 o 
   4  -2   8       55.55       64.83      5.65 o 
   5  -2   8      197.54      197.21      4.04 o 
   6  -2   8      543.47      555.93      8.68 o 
   7  -2   8      371.23      372.06      9.15 o 
   8  -2   8      135.71      121.01      4.69 o 
   9  -2   8       86.38       83.53      4.36 o 
  10  -2   8       29.60       30.05      3.16 o 
  11  -2   8       46.08       33.14      3.46 o 
  12  -2   8       81.03       76.45      5.02 o 
  13  -2   8        7.95       11.61      3.99 o 
  14  -2   8       55.18       79.48      9.18 o 
  -9  -1   8       74.41       87.49      7.69 o 
  -8  -1   8       27.32       27.69      6.52 o 
  -7  -1   8       18.58       18.88      4.42 o 
  -6  -1   8       20.74       16.87      3.91 o 
  -5  -1   8       31.69       32.04      5.29 o 
  -4  -1   8       64.01       60.53      3.80 o 
  -3  -1   8        5.08        2.88      3.57 o 
  -2  -1   8       77.66       77.41      3.97 o 
  -1  -1   8      189.36      189.69      7.68 o 
   0  -1   8      193.79      204.86      4.75 o 
   1  -1   8      946.25      979.84     13.59 o 
   2  -1   8       10.65        8.01      1.32 o 
   3  -1   8      678.39      681.08      9.55 o 
   4  -1   8     1255.87     1259.29     20.39 o 
   5  -1   8      138.97      131.40      3.17 o 
   6  -1   8        1.96        0.69      1.07 o 
   7  -1   8        2.36        2.06      1.29 o 
   8  -1   8       73.48       74.30      3.52 o 
   9  -1   8       47.37       48.00      3.57 o 
  10  -1   8        9.74        5.88      2.31 o 
  11  -1   8        1.46        1.62      2.51 o 
  12  -1   8        7.31        6.69      2.98 o 
  13  -1   8       69.00       65.29      6.58 o 
  14  -1   8       20.41       15.45      4.49 o 
  -9   0   8        5.04        4.11      4.18 o 
  -8   0   8       48.46       41.99      7.85 o 
  -7   0   8       67.99       67.65      6.38 o 
  -6   0   8        8.29        4.82      3.17 o 
  -5   0   8      190.17      203.40      6.64 o 
  -4   0   8       41.58       40.95      2.79 o 
  -3   0   8      351.47      351.95      8.01 o 
  -2   0   8       33.26       44.57      2.93 o 
  -1   0   8      210.44      225.85      6.12 o 
   0   0   8        2.95        0.95      1.06 o 
   1   0   8      484.15      508.25      8.18 o 
   2   0   8      884.67      870.95     10.57 o 
   3   0   8      499.29      509.09      7.19 o 
   4   0   8        8.98       11.55      1.29 o 
   5   0   8      551.55      540.45      7.71 o 
   6   0   8       50.66       41.06      2.08 o 
   7   0   8      187.76      172.82      4.87 o 
   8   0   8      105.76      100.47      7.44 o 
   9   0   8      467.27      460.89      9.97 o 
  10   0   8      384.77      391.48     11.00 o 
  11   0   8       35.26       25.52      5.20 o 
  12   0   8       37.54       45.22      4.78 o 
  13   0   8        4.35        5.66      4.50 o 
  14   0   8       48.64       43.41      7.88 o 
  -9   1   8        1.51       -1.35      4.14 o 
  -8   1   8       80.35       74.47      9.09 o 
  -7   1   8       35.92       32.29      4.90 o 
  -6   1   8       24.65       19.20      3.97 o 
  -5   1   8      207.78      194.11     13.42 o 
  -4   1   8      343.56      361.39     19.20 o 
  -3   1   8        5.57        4.64      2.35 o 
  -2   1   8      120.94      117.52      3.71 o 
  -1   1   8      394.49      406.00      8.17 o 
   0   1   8      255.60      264.66      4.75 o 
   1   1   8      736.14      758.48      9.97 o 
   2   1   8      588.00      590.23     12.36 o 
   3   1   8       20.68       21.04      1.62 o 
   4   1   8        6.43        3.49      1.00 o 
   5   1   8      290.55      290.62      7.65 o 
   6   1   8      799.99      792.08      9.34 o 
   7   1   8        0.91        0.80      1.05 o 
   8   1   8      158.65      156.75      7.28 o 
   9   1   8      522.59      505.71     10.51 o 
  10   1   8       30.47       26.57      3.08 o 
  11   1   8       52.05       50.40      4.74 o 
  12   1   8       58.89       54.13      9.02 o 
  13   1   8       76.63       74.93      5.95 o 
  14   1   8       18.25       14.67      6.10 o 
  15   1   8        0.05        5.67      5.74 o 
  -9   2   8       10.60        7.05      3.73 o 
  -8   2   8      152.05      125.00     10.35 o 
  -7   2   8       67.43       66.19      9.22 o 
  -6   2   8       72.06       62.55      5.38 o 
  -5   2   8      913.90      869.69     26.99 o 
  -4   2   8      103.48      109.66      5.85 o 
  -3   2   8       35.17       36.57      3.60 o 
  -2   2   8       26.79       26.74      3.03 o 
  -1   2   8      364.07      378.34      8.97 o 
   0   2   8       75.10       76.45      1.91 o 
   1   2   8      421.23      461.38      9.03 o 
   2   2   8       71.33       67.64      2.32 o 
   3   2   8      106.88      104.21      2.84 o 
   4   2   8      184.64      196.37      3.80 o 
   5   2   8     1979.69     1961.24     18.85 o 
   6   2   8       17.60       15.03      1.35 o 
   7   2   8      686.97      676.60      9.00 o 
   8   2   8      507.05      484.35      8.66 o 
   9   2   8      186.45      197.40      5.60 o 
  10   2   8       73.40       69.93      4.31 o 
  11   2   8        1.52        2.40      2.65 o 
  12   2   8      268.33      258.96     11.21 o 
  13   2   8       80.46       81.30      7.33 o 
  14   2   8        8.37        9.30      5.40 o 
  15   2   8       49.21       51.07      9.03 o 
  -9   3   8       14.69       17.11      4.29 o 
  -8   3   8      125.26      110.09      9.78 o 
  -7   3   8       90.98       78.63      5.93 o 
  -6   3   8      176.81      167.85     15.39 o 
  -5   3   8       69.40       72.31      5.01 o 
  -4   3   8      397.01      383.72     10.76 o 
  -3   3   8       12.78        9.84      2.36 o 
  -2   3   8        9.24        6.50      2.90 o 
  -1   3   8      856.27      916.85     14.00 o 
   0   3   8      147.01      149.14      3.52 o 
   1   3   8      375.70      394.31      6.83 o 
   2   3   8      696.17      689.53      8.84 o 
   3   3   8      513.44      507.09      7.12 o 
   4   3   8     1627.63     1610.12     18.03 o 
   5   3   8        8.18        9.02      1.23 o 
   6   3   8      843.03      860.05     12.16 o 
   7   3   8       40.32       42.21      3.12 o 
   8   3   8        4.80        8.08      1.55 o 
   9   3   8        0.63       -1.54      1.67 o 
  10   3   8       19.16       18.52      3.07 o 
  11   3   8      239.71      217.96      8.05 o 
  12   3   8       55.94       58.10     17.45 o 
  13   3   8       59.51       59.00      6.75 o 
  14   3   8      111.59      120.74     11.86 o 
  15   3   8        0.01        1.39      5.25 o 
  -9   4   8       11.80        4.30      3.46 o 
  -8   4   8       24.02       11.80      5.46 o 
  -7   4   8       44.07       33.66      5.74 o 
  -6   4   8        2.15        4.36      2.61 o 
  -5   4   8      219.68      221.54     17.13 o 
  -4   4   8      167.95      157.75      6.14 o 
  -3   4   8      406.73      387.86     17.45 o 
  -2   4   8       17.87       20.28      2.29 o 
  -1   4   8      365.64      368.73      7.22 o 
   0   4   8      639.20      659.38      7.02 o 
   1   4   8       94.03       90.90      2.58 o 
   2   4   8      123.95      154.69      3.36 o 
   3   4   8      389.80      362.56      5.05 o 
   4   4   8      620.90      641.96      8.42 o 
   5   4   8      427.06      395.62      6.81 o 
   6   4   8        1.35        1.73      1.18 o 
   7   4   8      520.05      490.87      8.50 o 
   8   4   8      689.36      738.70     12.78 o 
   9   4   8      130.22      136.53      4.62 o 
  10   4   8      129.61      137.42      5.64 o 
  11   4   8       81.46       93.60      5.74 o 
  12   4   8      154.39      187.47      7.92 o 
  13   4   8       58.57       51.72      6.61 o 
  14   4   8        2.81        6.43      5.74 o 
  15   4   8       44.20       47.75      9.69 o 
  -8   5   8       21.63       19.98      5.43 o 
  -7   5   8       43.72       42.38      6.01 o 
  -6   5   8      121.29      128.91      6.66 o 
  -5   5   8        2.67        1.98      2.07 o 
  -4   5   8      776.48      758.47     22.05 o 
  -3   5   8       43.98       48.33      2.93 o 
  -2   5   8      115.10      114.92      4.05 o 
  -1   5   8      955.70      918.73     13.65 o 
   0   5   8      302.29      319.89      5.60 o 
   1   5   8       23.17       26.08      1.20 o 
   2   5   8      179.92      164.56      3.08 o 
   3   5   8        0.62       -0.33      1.06 o 
   4   5   8       49.93       41.37      2.03 o 
   5   5   8        4.80        7.61      1.54 o 
   6   5   8      391.41      400.10      7.16 o 
   7   5   8      397.47      369.03      7.10 o 
   8   5   8       23.54       22.74      2.32 o 
   9   5   8     1177.14     1155.43     16.55 o 
  10   5   8      123.81      107.24      6.90 o 
  11   5   8       73.78       55.78     12.77 o 
  12   5   8      101.81      116.72      6.69 o 
  13   5   8       33.49       25.10      4.25 o 
  14   5   8       21.84       31.18      8.00 o 
  -8   6   8       45.66       53.13      6.67 o 
  -7   6   8       56.50       48.84      5.86 o 
  -6   6   8        2.56        5.25      2.44 o 
  -5   6   8      172.07      165.78      8.44 o 
  -4   6   8      217.47      238.51      6.50 o 
  -3   6   8      393.79      390.89      8.28 o 
  -2   6   8      275.83      289.03     11.20 o 
  -1   6   8      162.25      183.26      6.69 o 
   0   6   8      518.64      534.91      8.51 o 
   1   6   8       94.92       92.63      3.15 o 
   2   6   8      660.77      690.58      9.13 o 
   3   6   8      308.42      295.54      6.72 o 
   4   6   8      105.10      109.67      3.88 o 
   5   6   8     1048.04      974.08     13.04 o 
   6   6   8      385.21      387.08      7.05 o 
   7   6   8       50.15       51.08      2.84 o 
   8   6   8      458.69      473.00      8.73 o 
   9   6   8       29.08       35.54      3.30 o 
  10   6   8      280.45      275.98      9.11 o 
  11   6   8       37.41       31.40      4.16 o 
  12   6   8        2.89       -3.36      3.36 o 
  13   6   8      140.71      171.28     12.27 o 
  14   6   8        0.09       -3.26      5.22 o 
  -8   7   8       95.57      118.51      8.69 o 
  -7   7   8        1.54        3.53      3.59 o 
  -6   7   8      142.59      145.02      5.89 o 
  -5   7   8      103.93       97.90      4.19 o 
  -4   7   8        0.22        0.72      2.29 o 
  -3   7   8       32.35       33.39      3.65 o 
  -2   7   8       31.12       22.88      2.96 o 
  -1   7   8        0.93        2.40      1.49 o 
   0   7   8      691.38      705.88     24.51 o 
   1   7   8       10.29       14.50      2.07 o 
   2   7   8      895.19      879.55     15.06 o 
   3   7   8       11.54       17.84      1.69 o 
   4   7   8       13.61        9.55      1.56 o 
   5   7   8      414.89      385.35      7.85 o 
   6   7   8       71.40       61.97      3.32 o 
   7   7   8      130.69      111.48      3.84 o 
   8   7   8      217.15      231.01      6.96 o 
   9   7   8      804.90      799.19     12.93 o 
  10   7   8       67.36       63.77      5.46 o 
  11   7   8      118.42      110.68      7.69 o 
  12   7   8      213.44      218.56     16.01 o 
  13   7   8        8.40       15.36      6.31 o 
  14   7   8       64.68       78.30     11.59 o 
  -7   8   8       47.36       49.23      5.43 o 
  -5   8   8        0.24        1.63      2.84 o 
  -4   8   8       19.57       12.92      2.72 o 
  -3   8   8      118.79      128.68      6.16 o 
  -2   8   8      389.66      376.95     10.09 o 
  -1   8   8      464.00      458.43     11.79 o 
   0   8   8      382.21      385.88     10.75 o 
   1   8   8     1107.54     1135.38     18.14 o 
   2   8   8       10.29        6.58      2.27 o 
   3   8   8      271.48      276.14      5.73 o 
   4   8   8      124.71      131.03      4.07 o 
   5   8   8       44.33       46.73      2.87 o 
   6   8   8      233.76      246.01      6.23 o 
   7   8   8      110.97       91.77      3.64 o 
   8   8   8       98.27       99.83      4.06 o 
   9   8   8        1.95        0.02      1.66 o 
  10   8   8      292.96      317.04      8.98 o 
  11   8   8       30.81       20.14      3.85 o 
  12   8   8       11.07       21.35      5.09 o 
  13   8   8        0.66        1.81      5.55 o 
  14   8   8       27.05       28.10      8.51 o 
  -5   9   8      113.62      127.26      7.27 o 
  -4   9   8        1.38        1.33      2.08 o 
  -2   9   8       98.53       97.08     10.11 o 
  -1   9   8       19.08       16.07      2.21 o 
   0   9   8      100.13      116.86      5.36 o 
   1   9   8      173.90      194.37      4.88 o 
   2   9   8       20.95       25.43      2.24 o 
   3   9   8       42.20       48.62      3.06 o 
   4   9   8      227.39      221.91      6.09 o 
   5   9   8      801.35      718.17     15.52 o 
   6   9   8        2.07        1.72      1.23 o 
   7   9   8      310.73      268.99      8.67 o 
   8   9   8      212.08      201.94      5.56 o 
   9   9   8      417.42      391.38      8.43 o 
  10   9   8       96.74       93.01      5.05 o 
  11   9   8        6.15        6.08      3.04 o 
  12   9   8       37.23       43.55      6.39 o 
  13   9   8       15.27       24.81      7.43 o 
  -2  10   8       62.38       69.37      9.93 o 
  -1  10   8       80.61       81.70     11.73 o 
   0  10   8        6.77        9.51      2.20 o 
   1  10   8       46.21       52.81      5.42 o 
   2  10   8       50.57       55.48      3.10 o 
   3  10   8      177.41      192.56      5.99 o 
   4  10   8      356.33      354.00      7.25 o 
   5  10   8        1.43        0.43      1.48 o 
   6  10   8       92.02       86.53      4.18 o 
   7  10   8        4.31        3.36      1.63 o 
   8  10   8      283.68      265.47      7.48 o 
   9  10   8       73.67       73.58      4.25 o 
  10  10   8       58.86       58.10      5.60 o 
  11  10   8        0.92        1.38      3.53 o 
  12  10   8       16.89       11.85      4.49 o 
  13  10   8       62.80       68.76     10.63 o 
  -2  11   8        6.95        8.33      5.95 o 
  -1  11   8      167.48      191.93      6.84 o 
   0  11   8      150.13      150.53      9.72 o 
   1  11   8        0.26       -1.37      1.37 o 
   2  11   8      296.62      296.94     13.41 o 
   3  11   8      352.29      334.01      9.54 o 
   4  11   8       69.95       60.54      3.97 o 
   5  11   8      212.24      205.77      5.89 o 
   6  11   8        9.67        9.99      2.13 o 
   7  11   8       82.30       81.45      3.42 o 
   8  11   8       16.21       22.29      2.55 o 
   9  11   8       31.34       29.14      3.27 o 
  10  11   8       64.00       65.55      6.73 o 
  11  11   8       15.52       19.06      5.63 o 
  12  11   8        6.21        5.52      4.39 o 
  -2  12   8      103.91       93.40     12.53 o 
  -1  12   8      224.67      256.89      8.72 o 
   0  12   8       21.84       19.34      3.00 o 
   1  12   8       78.02       85.69      4.02 o 
   2  12   8       28.02       33.60      3.19 o 
   3  12   8        2.85        4.40      2.37 o 
   4  12   8       75.81       82.48      4.73 o 
   5  12   8       18.12       23.69      2.56 o 
   6  12   8      118.94      109.77      7.18 o 
   7  12   8       15.88       18.98      3.31 o 
   8  12   8       70.75       86.75      4.31 o 
   9  12   8       75.08       59.29      4.22 o 
  10  12   8       14.28       12.13      3.50 o 
  11  12   8       70.43       68.92      7.37 o 
  -2  13   8       37.56       40.00      9.81 o 
  -1  13   8       11.69       10.80      3.76 o 
   0  13   8       51.63       52.92      3.22 o 
   1  13   8        0.24       -0.25      1.74 o 
   2  13   8      284.25      285.03      8.76 o 
   3  13   8       97.19       98.16      5.01 o 
   4  13   8        1.96        5.70      2.69 o 
   5  13   8      116.49      117.39      4.46 o 
   6  13   8       13.41       11.74      2.98 o 
   7  13   8       42.50       37.18      5.34 o 
   8  13   8       60.11       67.57      6.87 o 
   9  13   8       12.62       11.49      3.07 o 
  10  13   8       28.48       32.96     10.55 o 
  -1  14   8        9.35       18.75      8.57 o 
   0  14   8       13.29       13.11      3.11 o 
   1  14   8       94.19       98.22     10.75 o 
   2  14   8        5.77        9.00      5.16 o 
   3  14   8       40.57       40.33      5.00 o 
   4  14   8       13.51       13.73      3.72 o 
   5  14   8        0.01       -1.11      2.85 o 
   6  14   8       58.94       42.71      9.39 o 
   7  14   8       53.55       50.56      7.73 o 
   8  14   8       25.04       23.64      6.43 o 
   9  14   8       35.70       50.44      8.60 o 
   0  15   8       88.86       94.24      6.70 o 
   1  15   8       68.80       68.07      6.49 o 
   2  15   8       57.19       58.11      6.37 o 
   3  15   8       42.97       42.29      6.25 o 
   4  15   8        8.73        4.26      4.04 o 
   5  15   8       51.46       65.93      8.09 o 
   6  15   8       22.73       30.22      6.64 o 
   7  15   8       69.01       74.95      9.30 o 
   0 -11   9        0.79        6.58      6.28 o 
   1 -11   9       63.86       47.18      9.21 o 
   2 -11   9        0.00        0.00      5.52 o 
   3 -11   9       81.55       96.50     10.84 o 
   4 -11   9        6.61        6.61      5.46 o 
   5 -11   9       29.99       24.00      6.76 o 
  -2 -10   9       15.42       15.70      7.79 o 
  -1 -10   9       40.41       60.76     11.05 o 
   0 -10   9       28.97        0.63      5.77 o 
   1 -10   9       13.70       14.64      6.73 o 
   2 -10   9      146.41      142.57     13.04 o 
   3 -10   9       26.82       19.47      6.46 o 
   4 -10   9       17.03        9.27      5.25 o 
   5 -10   9        6.55        6.88      4.95 o 
   6 -10   9        0.05        7.64      4.98 o 
   7 -10   9       26.17       28.77      6.25 o 
  -3  -9   9       20.83       22.37      7.61 o 
  -2  -9   9       34.92       29.09      5.91 o 
  -1  -9   9       57.06       55.75     10.26 o 
   0  -9   9       15.42       30.52      7.79 o 
   1  -9   9      183.40      193.16     15.12 o 
   2  -9   9       88.90       86.71      8.30 o 
   3  -9   9      118.00      108.96      8.66 o 
   4  -9   9       18.06       22.43      6.43 o 
   5  -9   9       79.79       66.89      8.75 o 
   6  -9   9      118.00      123.91     10.57 o 
   7  -9   9        5.33       10.11      4.92 o 
   8  -9   9       23.40       25.00      4.56 o 
   9  -9   9       44.21       45.14      8.26 o 
  -5  -8   9      109.26       98.83     11.86 o 
  -4  -8   9       42.13       32.39      8.18 o 
  -3  -8   9       68.84       51.77      9.45 o 
  -2  -8   9       17.55       25.48      7.03 o 
  -1  -8   9       63.62       61.96      6.99 o 
   0  -8   9      344.11      402.14     21.34 o 
   1  -8   9        4.97       -2.60      4.29 o 
   2  -8   9      102.58      119.63     11.74 o 
   3  -8   9        0.56       -1.61      4.75 o 
   4  -8   9       71.60       79.75      7.34 o 
   5  -8   9       37.62       42.41     11.58 o 
   6  -8   9        2.04        2.19      3.53 o 
   7  -8   9        2.18        1.14      2.92 o 
   8  -8   9      152.67      158.69      8.80 o 
   9  -8   9        8.87        8.45      3.60 o 
  10  -8   9       21.66       16.49      4.00 o 
  -5  -7   9        5.96        8.60      5.83 o 
  -4  -7   9       11.26        5.55      5.28 o 
  -3  -7   9       15.58       15.21      6.04 o 
  -2  -7   9        4.10        1.81      4.62 o 
  -1  -7   9      283.63      296.79     16.30 o 
   0  -7   9        2.00       -2.95      2.95 o 
   1  -7   9      270.17      282.26     25.64 o 
   2  -7   9        9.62        7.91      4.92 o 
   3  -7   9       70.15       84.03      9.95 o 
   4  -7   9      348.53      361.78     13.59 o 
   5  -7   9        0.24       -2.04      2.99 o 
   6  -7   9      161.84      168.15     12.84 o 
   7  -7   9       88.60      106.57      9.74 o 
   8  -7   9      273.81      310.37     11.33 o 
   9  -7   9       73.51       77.04      6.26 o 
  10  -7   9        3.11       -1.41      2.94 o 
  11  -7   9       10.67        9.79      3.77 o 
  -6  -6   9        1.87       -4.17      4.17 o 
  -5  -6   9       87.34       81.38      9.69 o 
  -4  -6   9       27.97       20.16      6.10 o 
  -3  -6   9       84.13       90.59      9.75 o 
  -2  -6   9      204.33      198.65     12.98 o 
  -1  -6   9       32.61       26.87      5.98 o 
   0  -6   9      237.12      258.05     14.26 o 
   1  -6   9       68.11       61.50      6.06 o 
   2  -6   9      147.87      146.78      8.30 o 
   3  -6   9       18.60       11.80      3.82 o 
   4  -6   9        8.33        6.75      3.32 o 
   5  -6   9       47.35       40.22      5.34 o 
   6  -6   9       12.18        1.80      3.02 o 
   7  -6   9      106.33       93.95      5.61 o 
   8  -6   9       17.35        7.03      2.76 o 
   9  -6   9       31.15       37.74      5.04 o 
  10  -6   9       28.73       35.13      4.84 o 
  11  -6   9        9.56       16.56      4.03 o 
  12  -6   9       50.79       47.43     10.34 o 
  -7  -5   9        2.65        5.04      4.89 o 
  -6  -5   9       49.61       47.27      7.70 o 
  -5  -5   9        0.11       -0.06      4.14 o 
  -4  -5   9      176.90      202.58     12.80 o 
  -3  -5   9       80.45       85.55      8.97 o 
  -2  -5   9       21.67       16.27      5.16 o 
  -1  -5   9      197.24      220.84     13.07 o 
   0  -5   9       37.13       32.84      6.25 o 
   1  -5   9      292.61      316.43     21.70 o 
   2  -5   9      188.70      166.64      8.22 o 
   3  -5   9      193.07      171.14      7.12 o 
   4  -5   9       97.57       99.22      5.77 o 
   5  -5   9        2.77       -0.04      2.43 o 
   6  -5   9       95.43      100.94      9.28 o 
   7  -5   9       78.83       79.96      5.19 o 
   8  -5   9        8.94        9.83      2.90 o 
   9  -5   9        0.79        0.72      2.33 o 
  10  -5   9        0.24       -0.02      2.68 o 
  11  -5   9       20.56       18.34      3.96 o 
  12  -5   9       61.69       63.54      8.12 o 
  -7  -4   9       72.41       84.10      6.00 o 
  -6  -4   9       14.48        6.03      8.03 o 
  -5  -4   9       47.58       63.51      5.89 o 
  -4  -4   9      117.38      134.42      7.56 o 
  -3  -4   9       21.49       22.06      4.33 o 
  -2  -4   9       78.11       87.63      6.23 o 
  -1  -4   9        1.76       -0.01      2.59 o 
   0  -4   9      177.82      190.05     17.28 o 
   1  -4   9       28.52       43.59      6.43 o 
   2  -4   9      225.30      224.63     12.20 o 
   3  -4   9        5.56        7.42      2.93 o 
   4  -4   9        0.55       -1.43      2.63 o 
   5  -4   9       47.21       54.52      4.42 o 
   6  -4   9      117.91      128.69      7.80 o 
   7  -4   9       38.37       36.12      4.78 o 
   8  -4   9      129.17      151.62      6.45 o 
   9  -4   9        2.91       -0.62      2.20 o 
  10  -4   9       32.84       38.53      4.12 o 
  11  -4   9      100.67       91.25      9.09 o 
  12  -4   9        0.09        1.09      4.35 o 
  13  -4   9        2.83        1.93      4.56 o 
  -7  -3   9        2.49        2.93      2.76 o 
  -6  -3   9      170.51      185.93     11.07 o 
  -5  -3   9      157.72      142.37      6.59 o 
  -4  -3   9       52.64       61.26      4.70 o 
  -3  -3   9      172.13      154.95      6.45 o 
  -2  -3   9       54.22       51.14      4.14 o 
  -1  -3   9       95.38       98.07      4.64 o 
   0  -3   9       64.02       62.32      4.29 o 
   1  -3   9        0.72        0.38      2.29 o 
   2  -3   9      740.63      730.15     12.91 o 
   3  -3   9      364.91      362.69      9.40 o 
   4  -3   9        2.42        0.34      1.79 o 
   5  -3   9      147.89      158.81      5.63 o 
   6  -3   9       30.03       23.88      4.04 o 
   7  -3   9       47.45       49.02      4.42 o 
   8  -3   9       13.29        4.03      2.45 o 
   9  -3   9       11.31        4.24      2.47 o 
  10  -3   9       55.68       58.47      5.01 o 
  11  -3   9       39.31       40.45      4.52 o 
  12  -3   9       20.59       24.21      5.89 o 
  13  -3   9        0.87        2.26      4.50 o 
  -8  -2   9       11.52        4.89      4.34 o 
  -7  -2   9       73.81       83.61      5.26 o 
  -6  -2   9        1.21       -1.33      2.28 o 
  -5  -2   9       97.51       97.00      5.27 o 
  -4  -2   9       19.71       21.40      3.16 o 
  -3  -2   9       23.83       25.20      3.19 o 
  -2  -2   9      265.71      289.15      8.20 o 
  -1  -2   9      240.33      219.41      6.28 o 
   0  -2   9      836.85      809.05     15.66 o 
   1  -2   9      486.11      475.20      9.30 o 
   2  -2   9        1.93        1.59      1.48 o 
   3  -2   9      256.81      274.20      7.77 o 
   4  -2   9       24.47       18.18      2.02 o 
   5  -2   9       58.45       66.75      4.56 o 
   6  -2   9       71.98       71.65      4.09 o 
   7  -2   9       84.09       68.58      4.14 o 
   8  -2   9      178.11      180.04      7.19 o 
   9  -2   9        0.54       -0.17      2.27 o 
  10  -2   9       20.75       31.35      4.09 o 
  11  -2   9       42.96       42.88      5.18 o 
  12  -2   9       30.53       25.86      4.92 o 
  13  -2   9       11.45       15.39      7.40 o 
  14  -2   9        4.42       13.22      5.58 o 
  -8  -1   9       71.24       69.64     16.33 o 
  -7  -1   9       37.76       36.43      7.82 o 
  -6  -1   9       23.04       29.60      2.70 o 
  -5  -1   9        7.96        7.56      2.50 o 
  -4  -1   9       32.43       35.57      4.45 o 
  -3  -1   9      445.67      445.73     10.33 o 
  -2  -1   9       42.89       37.54      3.34 o 
  -1  -1   9      386.60      390.39      8.35 o 
   0  -1   9     1119.61     1098.53     16.99 o 
   1  -1   9      269.36      274.79      6.52 o 
   2  -1   9       54.61       57.89      3.20 o 
   3  -1   9      133.78      133.73      4.58 o 
   4  -1   9      283.64      272.84      5.74 o 
   5  -1   9       42.80       45.63      2.50 o 
   6  -1   9      336.77      357.75      8.37 o 
   7  -1   9       15.62       14.30      2.43 o 
   8  -1   9        1.86        1.68      1.81 o 
   9  -1   9      363.46      358.23     10.58 o 
  10  -1   9       23.33       26.04      3.69 o 
  11  -1   9       77.24       62.18      6.29 o 
  12  -1   9        6.05        4.20      3.09 o 
  13  -1   9        3.45        1.05      3.60 o 
  14  -1   9        5.95        4.35     10.60 o 
  -8   0   9        3.02        1.03      5.43 o 
  -7   0   9       90.10       84.19      9.93 o 
  -6   0   9       32.48       32.04      5.06 o 
  -5   0   9        0.20       -3.26      3.26 o 
  -4   0   9       90.67       84.82      3.63 o 
  -3   0   9       21.42       22.15      2.46 o 
  -2   0   9       10.82       16.75      3.34 o 
  -1   0   9        5.51        5.61      2.26 o 
   0   0   9      156.70      156.38      5.83 o 
   1   0   9       74.18       83.00      3.45 o 
   2   0   9       41.60       42.26      2.59 o 
   3   0   9      207.03      228.86      5.31 o 
   4   0   9      427.33      445.45      9.83 o 
   5   0   9      396.91      394.98      9.34 o 
   6   0   9       23.47       28.28      2.07 o 
   7   0   9        0.37        1.37      1.51 o 
   8   0   9      590.07      602.21     10.70 o 
   9   0   9      155.15      167.32      5.88 o 
  10   0   9        5.44        4.71      2.59 o 
  11   0   9       30.10       17.85      8.24 o 
  12   0   9        3.73        0.18      2.77 o 
  13   0   9       36.40       44.29     10.28 o 
  14   0   9        3.26        7.71      4.21 o 
  -8   1   9       65.03       61.61      9.15 o 
  -7   1   9      130.48      144.26     11.68 o 
  -6   1   9       61.48       56.07      5.92 o 
  -5   1   9       98.22       97.82      6.60 o 
  -4   1   9        1.35       -0.34      3.28 o 
  -3   1   9      301.85      305.43     12.69 o 
  -2   1   9       43.09       33.61      2.16 o 
  -1   1   9      303.15      287.17      7.91 o 
   0   1   9       24.67       21.30      1.80 o 
   1   1   9       81.17       84.04      7.79 o 
   2   1   9     1639.82     1632.04     20.40 o 
   3   1   9       39.25       41.27      2.26 o 
   4   1   9       30.87       32.37      2.51 o 
   5   1   9        6.66        6.07      1.34 o 
   6   1   9      185.41      182.74      4.13 o 
   7   1   9      147.93      153.19      5.03 o 
   8   1   9      277.60      269.73      8.18 o 
   9   1   9       55.55       46.49      5.68 o 
  10   1   9       11.23       12.60      3.24 o 
  11   1   9       49.33       49.93      7.35 o 
  12   1   9      206.60      200.66     10.22 o 
  13   1   9        1.04       -0.06      3.53 o 
  14   1   9       16.62       15.68      5.03 o 
  -8   2   9       14.26       -2.66      4.53 o 
  -7   2   9      140.17      149.81     11.23 o 
  -6   2   9       23.09       22.04      4.17 o 
  -5   2   9       98.91       96.06      8.21 o 
  -4   2   9      233.76      240.34     14.73 o 
  -3   2   9       86.82       92.71      7.49 o 
  -2   2   9        0.80       -0.18      2.17 o 
  -1   2   9       47.90       45.17      4.68 o 
   0   2   9       86.35       89.93      2.54 o 
   1   2   9      296.43      302.00      5.62 o 
   2   2   9        4.00        4.59      1.16 o 
   3   2   9       11.97       12.99      1.45 o 
   4   2   9       87.62       82.00      2.80 o 
   5   2   9      204.30      194.14      4.55 o 
   6   2   9      485.62      477.50      8.33 o 
   7   2   9      681.24      707.88     11.07 o 
   8   2   9      252.60      259.83     14.07 o 
   9   2   9        0.32        0.55      1.77 o 
  10   2   9       53.77       59.76      6.10 o 
  11   2   9      165.56      173.27      7.33 o 
  12   2   9       12.67        6.93      3.69 o 
  13   2   9       14.19       14.45      8.98 o 
  14   2   9       12.22        8.67      4.60 o 
  -8   3   9        1.10        4.32      5.01 o 
  -7   3   9       60.83       34.14      6.85 o 
  -6   3   9      100.40       90.93      6.30 o 
  -5   3   9      328.10      311.23     10.60 o 
  -4   3   9       12.17        6.06      2.71 o 
  -3   3   9      267.10      256.90      8.67 o 
  -2   3   9      440.03      438.82     11.58 o 
  -1   3   9      328.82      338.47      9.53 o 
   0   3   9       90.65       81.38      3.88 o 
   1   3   9        3.32        1.26      1.30 o 
   2   3   9      195.11      190.82      3.87 o 
   3   3   9      209.24      220.18      6.50 o 
   4   3   9      306.90      308.97      5.88 o 
   5   3   9      278.86      282.58      6.38 o 
   6   3   9        3.86        1.07      1.96 o 
   7   3   9      842.40      848.04     14.07 o 
   8   3   9      147.18      144.51      5.69 o 
   9   3   9      157.57      141.73      8.10 o 
  10   3   9       73.75       78.59      4.65 o 
  11   3   9       25.94       27.72      5.83 o 
  12   3   9      113.77      129.84      6.90 o 
  13   3   9        0.35        2.56      3.67 o 
  14   3   9       39.92       42.15      6.39 o 
  -8   4   9        7.06        8.03      5.43 o 
  -7   4   9       38.03       42.80      6.82 o 
  -6   4   9      158.54      162.00      7.80 o 
  -5   4   9        5.78        4.05      3.20 o 
  -4   4   9       89.86       85.71     17.82 o 
  -3   4   9       14.85       11.32      2.55 o 
  -2   4   9     1071.43     1080.41     21.74 o 
  -1   4   9      121.69      133.96      5.86 o 
   0   4   9       66.77       71.74      3.26 o 
   1   4   9      493.98      479.91      8.13 o 
   2   4   9       91.16       92.74      3.19 o 
   3   4   9     1443.74     1475.50     18.05 o 
   4   4   9      343.78      336.03      7.35 o 
   5   4   9        8.20        5.12      2.42 o 
   6   4   9      222.88      233.94      5.32 o 
   7   4   9       37.30       37.83      2.61 o 
   8   4   9       47.70       46.95      2.97 o 
   9   4   9      104.53      102.05      4.67 o 
  10   4   9      326.91      352.25     16.84 o 
  11   4   9       61.88       74.30      5.47 o 
  12   4   9        8.25        4.14      2.93 o 
  13   4   9      171.81      186.40     11.92 o 
  14   4   9       57.03       47.85      7.02 o 
  -8   5   9       94.97      110.72      9.75 o 
  -7   5   9       62.31       42.59      6.43 o 
  -6   5   9        3.11       -3.32      3.32 o 
  -5   5   9       95.62       90.05      5.28 o 
  -4   5   9        2.54       -0.51      2.04 o 
  -3   5   9      494.09      467.50     11.43 o 
  -2   5   9      155.28      147.22      5.50 o 
  -1   5   9       99.17      106.22      4.42 o 
   0   5   9      235.82      237.27      5.47 o 
   1   5   9       53.22       49.89      1.79 o 
   2   5   9      333.59      343.53      6.61 o 
   3   5   9       23.05       33.28      2.24 o 
   4   5   9      411.58      362.61      6.20 o 
   5   5   9      146.13      142.04      4.46 o 
   6   5   9        7.05        6.88      1.43 o 
   7   5   9      838.80      802.25     12.13 o 
   8   5   9      706.08      728.95     13.74 o 
   9   5   9       86.41       85.51      6.21 o 
  10   5   9      322.94      341.80     10.33 o 
  11   5   9        0.57        0.07      3.03 o 
  12   5   9      239.65      281.96     12.30 o 
  13   5   9      100.00      100.27      6.78 o 
  14   5   9        1.88        1.66      5.49 o 
  -7   6   9      125.30      138.58      9.75 o 
  -6   6   9       50.37       42.83      5.52 o 
  -5   6   9        0.03        2.48      2.33 o 
  -4   6   9      173.50      180.16      6.35 o 
  -3   6   9      315.89      310.78      9.37 o 
  -2   6   9      484.86      481.38     13.69 o 
  -1   6   9       94.37      100.51      4.98 o 
   0   6   9        1.13        1.81      1.26 o 
   1   6   9      316.60      305.82      7.09 o 
   2   6   9      498.03      496.43      7.31 o 
   3   6   9      301.51      282.20      7.42 o 
   4   6   9       41.27       35.61      2.42 o 
   5   6   9       59.00       56.61      2.51 o 
   6   6   9      293.51      300.14      6.10 o 
   7   6   9      296.23      283.71      8.47 o 
   8   6   9      326.84      349.34      8.21 o 
   9   6   9        8.78        6.74      1.90 o 
  10   6   9       55.33       52.87      6.76 o 
  11   6   9      204.33      189.81      8.16 o 
  12   6   9      105.37      101.58     12.36 o 
  13   6   9       14.23       19.62      5.09 o 
  14   6   9       46.60       30.49      8.30 o 
  -7   7   9      106.00       99.70      8.00 o 
  -6   7   9        0.35        3.56      3.53 o 
  -5   7   9       64.08       58.84      3.90 o 
  -4   7   9       19.74       18.67      2.38 o 
  -3   7   9      122.48      127.15      4.26 o 
  -2   7   9       49.25       66.28      5.60 o 
  -1   7   9      597.64      603.18     10.24 o 
   0   7   9        1.53        3.37      1.28 o 
   1   7   9      238.19      225.55      5.76 o 
   2   7   9      191.83      181.42      5.32 o 
   3   7   9      298.70      270.45      5.73 o 
   4   7   9      277.09      259.28      5.96 o 
   5   7   9      492.05      465.00      7.43 o 
   6   7   9      120.77      130.51      3.86 o 
   7   7   9       65.67       63.03      3.42 o 
   8   7   9      277.00      288.92      6.61 o 
   9   7   9        6.69        5.45      1.86 o 
  10   7   9      146.32      148.50      5.90 o 
  11   7   9       88.59       77.86      5.95 o 
  12   7   9       33.39       49.38     11.97 o 
  13   7   9       46.39       41.99      6.54 o 
  14   7   9        7.96        8.30      6.46 o 
  -7   8   9       10.32        9.87      4.41 o 
  -6   8   9        6.78        1.18      3.14 o 
  -5   8   9       10.76        8.18      3.62 o 
  -4   8   9        4.18        3.74      2.75 o 
  -3   8   9      158.54      167.47      8.15 o 
  -2   8   9      180.62      180.39      8.36 o 
  -1   8   9       37.08       42.96      3.63 o 
   0   8   9      124.53      114.51      3.54 o 
   1   8   9      627.05      648.43     11.91 o 
   2   8   9      384.52      390.72      8.58 o 
   3   8   9      150.40      150.73      5.13 o 
   4   8   9      453.59      429.90      9.82 o 
   5   8   9       12.55        9.88      1.84 o 
   6   8   9        2.02        1.94      1.23 o 
   7   8   9      188.99      167.42      4.71 o 
   8   8   9       53.97       54.69      3.25 o 
   9   8   9      161.25      139.73      5.24 o 
  10   8   9        8.52        8.23      2.48 o 
  11   8   9      206.12      189.28      8.36 o 
  12   8   9       91.94      108.50      7.19 o 
  13   8   9       11.73        8.76     11.76 o 
  14   8   9       59.59       55.90     10.17 o 
  -4   9   9      123.25      134.93      7.46 o 
  -3   9   9        8.48        8.42      2.51 o 
  -2   9   9      473.31      497.11     11.28 o 
  -1   9   9      219.01      232.88      8.00 o 
   0   9   9        4.67        4.28      2.16 o 
   1   9   9       79.14       88.57      3.56 o 
   2   9   9      178.93      176.85      5.35 o 
   3   9   9      345.85      325.96      8.02 o 
   4   9   9       16.59       13.16      1.79 o 
   5   9   9       38.16       31.04      2.66 o 
   6   9   9      279.88      280.79      7.13 o 
   7   9   9       32.91       27.10      2.35 o 
   8   9   9      171.20      190.71      5.38 o 
   9   9   9       14.18       13.47      2.26 o 
  10   9   9       53.94       57.87      4.31 o 
  11   9   9      115.86      113.07      8.35 o 
  12   9   9        0.25        0.20      3.78 o 
  13   9   9       63.53       74.41      8.19 o 
  -4  10   9       37.71       30.31      3.53 o 
  -3  10   9       77.67       94.84      5.16 o 
  -2  10   9        7.89        6.19      2.23 o 
  -1  10   9      368.93      413.96     15.86 o 
   0  10   9        7.28        9.53      2.50 o 
   1  10   9      528.29      526.39     10.32 o 
   2  10   9        2.94        3.77      1.64 o 
   3  10   9       40.74       34.56      2.94 o 
   4  10   9     1053.68     1017.44     18.70 o 
   5  10   9        1.41        1.58      1.60 o 
   6  10   9        9.50        6.62      1.94 o 
   7  10   9      425.30      396.50      7.47 o 
   8  10   9       84.13       77.80      3.76 o 
   9  10   9      126.45      130.07      4.97 o 
  10  10   9      284.77      262.51      9.10 o 
  11  10   9       27.71       10.21     11.14 o 
  12  10   9       29.54       32.41      5.99 o 
  13  10   9       27.35       22.91      7.21 o 
  -1  11   9       30.85       28.52      3.29 o 
   0  11   9       76.76       74.75      5.63 o 
   1  11   9       83.32       78.64      4.63 o 
   2  11   9       51.26       53.42      3.32 o 
   3  11   9      280.02      280.75      9.85 o 
   4  11   9       44.78       44.67      3.57 o 
   5  11   9      122.54      118.70      4.40 o 
   6  11   9       39.99       32.30      3.82 o 
   7  11   9        9.31        8.72      2.33 o 
   8  11   9      110.53      129.96      5.02 o 
   9  11   9       11.77        8.53      2.41 o 
  10  11   9        0.46       -2.01      2.52 o 
  11  11   9       74.81       69.78      7.27 o 
  12  11   9       46.38       44.40      8.39 o 
  -1  12   9       35.36       47.90      5.51 o 
   0  12   9        0.67       -0.01      2.24 o 
   1  12   9        8.93        9.01      2.01 o 
   2  12   9      230.93      227.94      6.82 o 
   3  12   9      137.94      143.30      5.71 o 
   4  12   9       71.18       79.14      4.96 o 
   5  12   9       65.28       67.95      3.30 o 
   6  12   9        2.22        0.25      2.16 o 
   7  12   9       66.87       69.96      5.16 o 
   8  12   9       33.12       21.54      3.69 o 
   9  12   9       73.63       71.04      4.32 o 
  10  12   9       49.47       41.85      4.54 o 
  11  12   9        2.36       -0.57      4.62 o 
  -1  13   9        0.84       -2.72      5.80 o 
   0  13   9       67.75       65.29     11.11 o 
   1  13   9       61.08       63.76      4.75 o 
   2  13   9       51.59       60.91      7.09 o 
   3  13   9      101.20      112.66      6.92 o 
   4  13   9       48.80       46.27      5.06 o 
   5  13   9      110.19      135.61     12.15 o 
   6  13   9        0.47        0.54      2.90 o 
   7  13   9        1.04        2.76      3.27 o 
   8  13   9       54.75       45.01      5.93 o 
   9  13   9       19.47       30.94      7.03 o 
  10  13   9        0.35       -2.57      3.13 o 
   0  14   9        6.65        5.00      2.62 o 
   1  14   9        2.18        2.20      2.73 o 
   2  14   9       58.81       61.28      8.74 o 
   3  14   9       18.64       15.30      4.84 o 
   4  14   9        4.05        2.19      2.79 o 
   5  14   9        9.44        7.46      4.04 o 
   6  14   9        0.03        2.38      3.86 o 
   7  14   9       18.04       10.99      5.31 o 
   8  14   9       86.71       72.05      9.18 o 
   9  14   9       19.60       15.70      5.98 o 
   1  15   9       52.35       64.57      6.25 o 
   2  15   9        2.01        3.41      3.62 o 
   3  15   9       47.39       50.89      6.58 o 
   4  15   9       70.34       77.49      8.15 o 
   5  15   9       11.75        9.96      4.92 o 
   6  15   9       62.94       66.14      8.48 o 
   0 -10  10       14.72       17.87      8.18 o 
   1 -10  10       57.87       75.65     11.41 o 
   2 -10  10        0.27        2.66      5.92 o 
   3 -10  10       19.98       10.69      6.19 o 
   4 -10  10        0.48       -2.51      4.74 o 
   5 -10  10       37.61       44.92      8.00 o 
   6 -10  10       11.83       11.47      5.61 o 
  -2  -9  10        4.92       -0.75      6.04 o 
  -1  -9  10       73.59       79.06     12.29 o 
   0  -9  10       78.27       87.66     12.50 o 
   1  -9  10        4.05       -0.12      6.10 o 
   2  -9  10      105.91       97.32     12.01 o 
   3  -9  10        6.37       11.59      6.13 o 
   4  -9  10       11.35       11.77      6.13 o 
   5  -9  10       11.81        0.54      4.77 o 
   6  -9  10        0.56        5.19      4.71 o 
   7  -9  10        0.78        2.26      4.68 o 
   8  -9  10        0.01       -2.57      4.41 o 
  -3  -8  10       36.42       27.92      8.00 o 
  -2  -8  10      107.33      124.43     13.01 o 
  -1  -8  10       58.72       77.12     10.87 o 
   0  -8  10        5.63        1.23      5.03 o 
   1  -8  10       35.05       39.63      8.60 o 
   2  -8  10       18.68       19.23      6.94 o 
   3  -8  10       92.18       87.66     10.84 o 
   4  -8  10       19.06        9.50      4.47 o 
   5  -8  10       52.41       51.62     16.74 o 
   6  -8  10      113.09      117.85     11.14 o 
   7  -8  10       20.80       17.02      5.80 o 
   8  -8  10       73.53       58.17      8.36 o 
   9  -8  10       29.51       29.04      6.67 o 
  -4  -7  10       11.32        7.03      6.16 o 
  -3  -7  10       33.74       31.82      7.73 o 
  -2  -7  10        2.91        9.87      5.89 o 
  -1  -7  10       27.24       23.21      7.06 o 
   0  -7  10      153.61      136.08     12.04 o 
   1  -7  10        8.41       11.09      4.30 o 
   2  -7  10       16.44       21.22      7.09 o 
   3  -7  10        0.08       -2.11      3.98 o 
   4  -7  10       55.01       68.31      9.36 o 
   5  -7  10       42.81       45.50      6.10 o 
   6  -7  10       16.15        6.10      3.77 o 
   7  -7  10      187.05      201.73     13.16 o 
   8  -7  10       32.69       45.37      7.64 o 
   9  -7  10       22.11       19.77      5.98 o 
  10  -7  10        9.91        4.86      4.95 o 
  -5  -6  10        1.65       -1.75      4.53 o 
  -4  -6  10       57.38       55.72      8.78 o 
  -3  -6  10       24.17       27.77      6.73 o 
  -2  -6  10       92.83      120.05     11.32 o 
  -1  -6  10       50.80       56.69      8.60 o 
   0  -6  10       48.37       60.28      8.66 o 
   1  -6  10      425.17      422.58     14.56 o 
   2  -6  10       71.83       61.55      9.25 o 
   3  -6  10      208.12      224.89     13.42 o 
   4  -6  10      252.50      229.08     14.34 o 
   5  -6  10        5.40        8.56      4.02 o 
   6  -6  10      227.99      244.06     14.37 o 
   7  -6  10        0.12        2.32      3.49 o 
   8  -6  10       90.22       85.48      7.31 o 
   9  -6  10        7.11       -0.18      4.17 o 
  10  -6  10        0.70       -3.83      3.98 o 
  11  -6  10       16.07       16.96      5.89 o 
  -5  -5  10       14.53       10.17      5.34 o 
  -4  -5  10        5.71       10.14      5.34 o 
  -3  -5  10      312.26      323.47     16.96 o 
  -2  -5  10       80.12       84.61      9.42 o 
  -1  -5  10       76.15       58.95      8.18 o 
   0  -5  10      127.71      140.94     11.11 o 
   1  -5  10        3.83        4.92      4.44 o 
   2  -5  10      423.50      402.09     20.66 o 
   3  -5  10       94.49      102.47      7.09 o 
   4  -5  10       29.33       37.84      5.01 o 
   5  -5  10       54.11       49.08      7.88 o 
   6  -5  10        4.72        5.48      5.07 o 
   7  -5  10       92.59       89.85      7.36 o 
   8  -5  10        3.77        2.44      3.31 o 
   9  -5  10        7.17        0.17      5.43 o 
  10  -5  10      137.53      128.95     10.87 o 
  11  -5  10        2.95        2.99      4.62 o 
  12  -5  10       59.35       56.02      8.27 o 
  -6  -4  10       60.06       79.33      8.45 o 
  -5  -4  10        0.50       -1.73      3.20 o 
  -4  -4  10      128.87      142.17      8.18 o 
  -3  -4  10      162.20      165.26      8.57 o 
  -2  -4  10      239.32      233.85     14.32 o 
  -1  -4  10       25.88       37.82      4.89 o 
   0  -4  10       36.88       33.11      6.16 o 
   1  -4  10      362.04      357.67     16.60 o 
   2  -4  10      540.73      549.23     21.61 o 
   3  -4  10      493.98      476.84     14.47 o 
   4  -4  10       94.28      114.27      7.19 o 
   5  -4  10        0.45        0.17      3.06 o 
   6  -4  10      367.72      393.15     14.02 o 
   7  -4  10      100.29       93.13      7.27 o 
   8  -4  10       55.17       52.67     10.93 o 
   9  -4  10       27.69       23.99      7.53 o 
  10  -4  10        0.67        2.63      3.32 o 
  11  -4  10      106.80       95.18      9.96 o 
  12  -4  10       16.33       16.36      5.74 o 
  -6  -3  10        0.57        4.84      3.32 o 
  -5  -3  10      256.32      273.71     14.39 o 
  -4  -3  10       88.01      101.19      5.91 o 
  -3  -3  10       78.37       77.31      5.22 o 
  -2  -3  10      195.57      189.13     10.18 o 
  -1  -3  10       58.79       51.22      3.91 o 
   0  -3  10       24.76       16.26      3.04 o 
   1  -3  10        9.49        4.28      2.23 o 
   2  -3  10       78.53       91.69      6.01 o 
   3  -3  10      147.69      158.15      7.64 o 
   4  -3  10      963.49      929.24     18.16 o 
   5  -3  10      493.25      480.58     11.79 o 
   6  -3  10      311.51      320.91      9.45 o 
   7  -3  10       60.52       67.91      4.43 o 
   8  -3  10      139.10      144.56      9.24 o 
   9  -3  10        2.67        0.33      2.55 o 
  10  -3  10       90.24       98.30      6.36 o 
  11  -3  10       22.26       14.36      3.58 o 
  12  -3  10       20.82       22.34      6.13 o 
  13  -3  10        1.32        7.09      5.40 o 
  -7  -2  10        0.38        9.54      6.76 o 
  -6  -2  10       73.71       76.75      7.43 o 
  -5  -2  10        4.52        2.50      2.91 o 
  -4  -2  10       49.46       47.69      4.23 o 
  -3  -2  10       70.14       79.53      4.96 o 
  -2  -2  10      296.63      288.98      7.77 o 
  -1  -2  10      542.68      526.93     10.93 o 
   0  -2  10      880.76      862.48     22.21 o 
   1  -2  10        1.43        3.73      2.22 o 
   2  -2  10       70.03       72.86      3.88 o 
   3  -2  10      457.80      463.37      9.71 o 
   4  -2  10     1156.91     1110.09     19.86 o 
   5  -2  10       75.81       85.11      5.03 o 
   6  -2  10       12.21       12.45      4.34 o 
   7  -2  10        1.20        2.21      3.50 o 
   8  -2  10       73.41       66.13      4.43 o 
   9  -2  10       90.45       86.59      6.40 o 
  10  -2  10        0.20       -2.34      2.34 o 
  11  -2  10       84.85       90.20      6.32 o 
  12  -2  10        2.14       -1.75      3.19 o 
  13  -2  10        1.83       -2.41      4.59 o 
  -7  -1  10       38.72       43.98      8.75 o 
  -6  -1  10       25.59       29.79      7.46 o 
  -5  -1  10        7.65       12.49      2.46 o 
  -4  -1  10       18.70       17.25      2.86 o 
  -3  -1  10       79.61       83.92      5.40 o 
  -2  -1  10      211.13      224.08      7.08 o 
  -1  -1  10       11.42        5.77      1.98 o 
   0  -1  10      472.66      496.51     11.23 o 
   1  -1  10      295.28      331.39      8.77 o 
   2  -1  10      283.13      294.60      7.15 o 
   3  -1  10      782.94      793.26     13.51 o 
   4  -1  10       36.93       34.61      4.49 o 
   5  -1  10      126.25      115.93      4.81 o 
   6  -1  10      185.26      187.68      8.02 o 
   7  -1  10       48.02       55.89      4.49 o 
   8  -1  10      291.30      299.15      9.13 o 
   9  -1  10        2.23        0.25      2.37 o 
  10  -1  10      172.21      178.62      9.25 o 
  11  -1  10        3.73        8.60      3.16 o 
  12  -1  10        0.36        0.67      3.03 o 
  13  -1  10       15.08       24.86      5.24 o 
  14  -1  10        8.39        7.37      5.31 o 
  -7   0  10        0.68        0.57      5.43 o 
  -6   0  10       63.34       58.11      8.90 o 
  -5   0  10       33.54       36.48      7.05 o 
  -4   0  10       37.17       37.56      5.00 o 
  -3   0  10      346.30      352.19      8.37 o 
  -2   0  10       34.55       29.69      2.86 o 
  -1   0  10       80.76       78.31      4.29 o 
   0   0  10       40.76       26.22      3.76 o 
   1   0  10      949.58      979.47     15.21 o 
   2   0  10      242.63      252.08      6.30 o 
   3   0  10       83.66       78.71      3.76 o 
   4   0  10      196.62      194.42      5.79 o 
   5   0  10      500.81      488.97      9.93 o 
   6   0  10        0.39       -0.91      1.78 o 
   7   0  10      183.32      183.76      6.87 o 
   8   0  10        7.45        4.40      4.42 o 
   9   0  10      148.18      150.85      6.54 o 
  10   0  10        8.97       11.05      3.04 o 
  11   0  10        0.19       -2.80      2.80 o 
  12   0  10        0.75        5.67      4.77 o 
  13   0  10        4.28        5.14      4.18 o 
  14   0  10        7.83        2.35      5.19 o 
  -7   1  10      100.77      110.36     11.11 o 
  -6   1  10       25.72       19.44      6.22 o 
  -5   1  10       55.89       62.54      6.02 o 
  -4   1  10       93.18       98.14      6.76 o 
  -3   1  10       16.81       16.65      4.45 o 
  -2   1  10       59.78       65.70      5.26 o 
  -1   1  10       20.38       24.25      2.11 o 
   0   1  10       84.14       74.85      3.69 o 
   1   1  10        6.91       10.53      1.83 o 
   2   1  10        1.72        0.82      1.48 o 
   3   1  10        0.84        2.81      1.38 o 
   4   1  10       23.15       17.36      2.05 o 
   5   1  10      882.18      877.02     13.98 o 
   6   1  10      157.93      169.93      5.47 o 
   7   1  10       73.23       69.44      4.44 o 
   8   1  10       46.95       48.36      4.16 o 
   9   1  10       54.99       52.08      5.44 o 
  10   1  10       86.18       85.56      5.46 o 
  11   1  10        1.28       -0.82      3.14 o 
  12   1  10        1.35        1.62      3.68 o 
  13   1  10        8.40       10.54      6.32 o 
  14   1  10        0.01       -2.05      4.15 o 
  -7   2  10        5.62        2.57      5.31 o 
  -6   2  10       41.73       39.66      7.18 o 
  -5   2  10       72.42       83.29      6.38 o 
  -4   2  10       18.53       21.08      3.84 o 
  -3   2  10      250.88      254.72      9.60 o 
  -2   2  10      106.03       98.87      5.92 o 
  -1   2  10       69.08       63.32      4.04 o 
   0   2  10       91.54      100.85      3.31 o 
   1   2  10      294.96      296.42      6.23 o 
   2   2  10      111.56      115.21      3.62 o 
   3   2  10        3.88        1.27      1.26 o 
   4   2  10       21.95       25.79      2.19 o 
   5   2  10      121.29      120.09      3.96 o 
   6   2  10       13.39       13.32      2.21 o 
   7   2  10      173.15      170.80      6.34 o 
   8   2  10       60.09       67.82      4.50 o 
   9   2  10       67.25       71.28      6.09 o 
  10   2  10        5.32        3.91      2.60 o 
  11   2  10      121.98      139.16      7.05 o 
  12   2  10       17.22       13.67      4.58 o 
  13   2  10        5.07        7.38      8.74 o 
  14   2  10       15.16        8.68      7.30 o 
  -7   3  10        0.53        9.33      5.28 o 
  -6   3  10        0.09        0.85      4.47 o 
  -5   3  10       41.81       43.15      6.23 o 
  -4   3  10       80.07       88.60      5.90 o 
  -3   3  10       21.99       22.55      3.59 o 
  -2   3  10      252.77      245.62      8.71 o 
  -1   3  10      120.54      125.95      6.95 o 
   0   3  10       54.10       42.74      3.88 o 
   1   3  10      197.13      208.01      8.68 o 
   2   3  10        1.54        2.66      1.14 o 
   3   3  10      253.05      265.21      6.76 o 
   4   3  10      670.15      669.15     11.29 o 
   5   3  10        2.50        0.95      1.46 o 
   6   3  10       20.55       23.21      2.45 o 
   7   3  10        8.47        9.49      2.08 o 
   8   3  10       76.93       72.41      4.77 o 
   9   3  10        2.83       -0.14      2.15 o 
  10   3  10       14.71       14.37      3.29 o 
  11   3  10       78.92      104.77      6.26 o 
  12   3  10       22.38       38.75      8.12 o 
  13   3  10        0.35       -2.88      3.70 o 
  14   3  10       19.34       17.20      5.25 o 
  -7   4  10       23.57       16.87      5.86 o 
  -6   4  10       10.94        5.71      4.53 o 
  -5   4  10      228.51      256.37     12.83 o 
  -4   4  10        6.53        5.28      2.69 o 
  -3   4  10      128.60      134.84      6.99 o 
  -2   4  10        0.07        2.89      2.66 o 
  -1   4  10      447.39      442.34      9.86 o 
   0   4  10      225.97      216.62     13.78 o 
   1   4  10        0.31        1.33      1.51 o 
   2   4  10        5.61        5.09      1.94 o 
   3   4  10      137.40      130.76      3.74 o 
   4   4  10      284.67      332.88      6.90 o 
   5   4  10       25.83       19.79      2.16 o 
   6   4  10      331.75      319.24      6.56 o 
   7   4  10      505.70      502.25      9.03 o 
   8   4  10       14.82        9.78      1.98 o 
   9   4  10      271.25      274.30      7.51 o 
  10   4  10      227.61      248.90     11.98 o 
  11   4  10       46.67       41.17      5.58 o 
  12   4  10        9.65        2.03      3.88 o 
  13   4  10        1.03       -0.30      3.01 o 
  14   4  10       48.62       36.23      6.46 o 
  -7   5  10      111.29      115.82      9.63 o 
  -6   5  10       41.32       42.56      6.28 o 
  -5   5  10        1.53        1.12      3.47 o 
  -4   5  10      116.80      112.08     13.92 o 
  -3   5  10        2.10        3.44      2.23 o 
  -2   5  10      152.84      146.35      6.06 o 
  -1   5  10        3.60        1.30      1.56 o 
   0   5  10        0.30       -0.44      1.66 o 
   1   5  10      595.04      578.53      9.54 o 
   2   5  10       42.18       41.08      2.45 o 
   3   5  10       68.15       67.80      3.50 o 
   4   5  10        3.73        3.71      1.16 o 
   5   5  10        1.81        1.70      1.17 o 
   6   5  10      477.69      457.41      8.11 o 
   7   5  10        1.71        1.91      1.42 o 
   8   5  10        2.81       -0.64      1.45 o 
   9   5  10      381.66      408.13      8.48 o 
  10   5  10       16.58       18.02      3.39 o 
  11   5  10       18.75       29.51      7.36 o 
  12   5  10       43.98       78.56     13.30 o 
  13   5  10       96.75       99.28     11.49 o 
  14   5  10        1.20       -2.57      4.04 o 
  -6   6  10       33.65       39.94      6.07 o 
  -5   6  10       38.99       44.28      5.55 o 
  -4   6  10        0.60        0.00      2.13 o 
  -3   6  10      153.53      149.38      5.98 o 
  -2   6  10       21.75       19.77      2.75 o 
  -1   6  10      111.34      116.25      4.20 o 
   0   6  10      127.30      110.38      4.77 o 
   1   6  10       28.15       29.75      2.59 o 
   2   6  10      592.30      595.16      9.78 o 
   3   6  10        3.30        1.60      1.34 o 
   4   6  10       83.06       67.10      3.23 o 
   5   6  10       77.09       78.82      2.98 o 
   6   6  10       12.92       18.12      1.91 o 
   7   6  10      279.10      279.86      6.23 o 
   8   6  10       14.03       14.41      2.41 o 
   9   6  10      215.32      189.76      5.60 o 
  10   6  10      151.05      161.73     12.04 o 
  11   6  10        4.87        2.93      2.70 o 
  12   6  10       77.34       92.69      7.89 o 
  13   6  10       22.21       16.93     12.68 o 
  14   6  10        1.97       -0.49      4.48 o 
  -6   7  10       13.85       17.12      4.95 o 
  -5   7  10        5.89        5.95      3.62 o 
  -4   7  10       67.82       74.60      5.74 o 
  -3   7  10       14.62       10.80      3.06 o 
  -2   7  10      224.07      215.30      6.51 o 
  -1   7  10      185.16      168.54     14.20 o 
   0   7  10       19.12       15.06      2.00 o 
   1   7  10      567.97      555.59     11.08 o 
   2   7  10      393.70      418.17      9.34 o 
   3   7  10      130.67      122.40      3.81 o 
   4   7  10        0.74       -0.36      1.21 o 
   5   7  10        0.07        0.73      1.40 o 
   6   7  10      253.17      268.74      7.52 o 
   7   7  10        3.53        1.23      1.41 o 
   8   7  10       60.77       65.35      3.49 o 
   9   7  10       11.15       10.41      2.13 o 
  10   7  10       93.63       84.30      4.83 o 
  11   7  10      313.52      340.29     10.96 o 
  12   7  10       18.79        7.53      3.38 o 
  13   7  10        1.64       -2.63      3.86 o 
  14   7  10       51.50       65.41     10.38 o 
  -6   8  10       64.26       67.34      6.31 o 
  -5   8  10        2.12        1.60      3.26 o 
  -4   8  10       20.11       25.78      3.65 o 
  -3   8  10       49.69       61.42      3.48 o 
  -2   8  10      161.38      154.43      7.21 o 
  -1   8  10      264.43      254.46      8.27 o 
   0   8  10       49.85       51.30      4.31 o 
   1   8  10       18.45       18.15      2.18 o 
   2   8  10     1033.54     1046.19     18.25 o 
   3   8  10       30.64       28.82      2.69 o 
   4   8  10      369.78      359.47      7.62 o 
   5   8  10      505.25      497.95      9.70 o 
   6   8  10      169.98      168.54      5.00 o 
   7   8  10       78.25       69.63      3.36 o 
   8   8  10       35.20       37.57      3.48 o 
   9   8  10        0.95       -0.93      1.70 o 
  10   8  10      198.95      208.47     10.01 o 
  11   8  10        8.88        3.06      2.94 o 
  12   8  10        1.66        6.96      4.14 o 
  13   8  10       23.66       17.98      5.51 o 
  -3   9  10      115.87      110.87      7.24 o 
  -2   9  10       15.39       11.26      3.35 o 
  -1   9  10      557.35      560.73     18.99 o 
   0   9  10       91.86       89.59      3.66 o 
   1   9  10        0.73        0.52      1.50 o 
   2   9  10      217.22      203.13      6.05 o 
   3   9  10      321.59      317.04      8.16 o 
   4   9  10      333.40      334.50      6.91 o 
   5   9  10       52.11       54.04      3.21 o 
   6   9  10      136.78      143.45      5.10 o 
   7   9  10      225.27      200.37      5.01 o 
   8   9  10      136.99      145.30      6.84 o 
   9   9  10      118.07      120.03      4.73 o 
  10   9  10        1.19        2.97      4.10 o 
  11   9  10       95.38       84.16      9.31 o 
  12   9  10       54.73       57.42     12.12 o 
  13   9  10       25.16       37.34      8.24 o 
  -3  10  10      125.72      123.25      7.15 o 
  -2  10  10       37.88       37.91      4.23 o 
  -1  10  10       43.94       49.08      4.80 o 
   0  10  10      649.70      653.29     15.02 o 
   1  10  10        6.78        7.30      2.37 o 
   2  10  10      110.45      105.44      6.13 o 
   3  10  10      223.15      233.67      6.97 o 
   4  10  10       20.29       23.90      3.92 o 
   5  10  10       93.17       88.38      3.84 o 
   6  10  10       63.77       76.19      4.17 o 
   7  10  10      315.44      315.90      8.21 o 
   8  10  10       16.22       18.47      2.26 o 
   9  10  10        8.49        5.25      2.34 o 
  10  10  10       59.97       57.33      4.29 o 
  11  10  10       10.28        8.14      3.95 o 
  12  10  10       96.71      103.93     10.84 o 
  -2  11  10       13.02       13.07      3.23 o 
  -1  11  10      208.72      220.48      9.72 o 
   0  11  10       12.99        8.36      3.11 o 
   1  11  10       64.29       73.29      3.73 o 
   2  11  10       93.31       95.90      7.98 o 
   3  11  10       79.12       80.76      6.33 o 
   4  11  10      201.07      195.77      6.81 o 
   5  11  10        1.83        2.81      1.53 o 
   6  11  10      190.14      191.99      6.00 o 
   7  11  10        0.63       -0.03      2.30 o 
   8  11  10       59.96       49.01      4.65 o 
   9  11  10      117.41      113.37      5.07 o 
  10  11  10       54.81       51.04      4.80 o 
  11  11  10       31.96       27.11      4.90 o 
  12  11  10       43.06       60.79      9.18 o 
   0  12  10      164.07      156.91     15.06 o 
   1  12  10       53.31       55.00      3.40 o 
   2  12  10       24.60       28.76      2.96 o 
   3  12  10      144.72      140.62      5.72 o 
   4  12  10       16.81       15.88      2.70 o 
   5  12  10       86.62       77.40      5.90 o 
   6  12  10        0.26        0.14      2.16 o 
   7  12  10        3.66        4.42      3.28 o 
   8  12  10       62.16       62.95      6.82 o 
   9  12  10        0.29       -1.33      3.22 o 
  10  12  10       37.57       46.44      4.95 o 
  11  12  10       74.26       89.06      6.88 o 
   0  13  10        0.48       -3.71      6.34 o 
   1  13  10      381.57      391.30     11.84 o 
   2  13  10       14.72       17.15      5.64 o 
   3  13  10       19.43       12.13      3.44 o 
   4  13  10       89.75      107.16      7.06 o 
   5  13  10        8.84        9.85      3.40 o 
   6  13  10       82.08       80.72      6.81 o 
   7  13  10       40.91       44.87      8.47 o 
   8  13  10        0.47        0.15      4.26 o 
   9  13  10       25.01       18.75      6.16 o 
  10  13  10       51.89       59.44      9.27 o 
   1  14  10       46.87       54.30      5.55 o 
   2  14  10       26.41       18.62      4.47 o 
   3  14  10        1.49        5.83      3.74 o 
   4  14  10        4.44        5.31      3.89 o 
   5  14  10        4.91        3.62      3.98 o 
   6  14  10       39.05       47.45      7.18 o 
   7  14  10       41.47       55.60      8.12 o 
   8  14  10        0.43        0.12      4.23 o 
   4  15  10       22.88       31.24      5.95 o 
   1  -9  11       41.11       44.22     10.29 o 
   2  -9  11       34.52       16.75      7.67 o 
   3  -9  11       13.68       18.81      7.24 o 
   4  -9  11        0.39        5.34      5.83 o 
   5  -9  11       49.24       50.20      8.81 o 
   6  -9  11        0.07       -2.17      4.83 o 
  -1  -8  11       32.68       22.97      7.79 o 
   0  -8  11       54.48       47.75      9.36 o 
   1  -8  11       23.61       13.43      7.61 o 
   2  -8  11        3.48        9.81      6.70 o 
   3  -8  11        0.06        4.83      5.61 o 
   4  -8  11       27.46       19.50      7.06 o 
   5  -8  11       10.28       10.93      6.01 o 
   6  -8  11       13.45       18.38      6.52 o 
   7  -8  11       52.35       41.05      8.00 o 
   8  -8  11        4.70        4.14      5.31 o 
  -2  -7  11       30.71       11.29      6.28 o 
  -1  -7  11       20.42       15.49      6.61 o 
   0  -7  11       37.96       48.87      8.69 o 
   1  -7  11       52.19       67.31     10.05 o 
   2  -7  11        0.66        0.81      3.45 o 
   3  -7  11        0.32       -3.68      4.86 o 
   4  -7  11        1.73       -1.93      4.86 o 
   5  -7  11       38.58       22.46      6.67 o 
   6  -7  11        8.96        5.07      5.01 o 
   7  -7  11      201.31      206.71     14.07 o 
   8  -7  11      212.13      203.60     14.01 o 
   9  -7  11       22.67       35.62      7.43 o 
  -3  -6  11       24.32       29.13      7.52 o 
  -2  -6  11        3.22        6.76      5.10 o 
  -1  -6  11        2.15        5.61      5.40 o 
   0  -6  11       50.71       78.36     10.02 o 
   1  -6  11       59.67       40.24      7.97 o 
   2  -6  11      100.58      107.25     10.96 o 
   3  -6  11        9.72        9.28      4.38 o 
   4  -6  11       29.23       28.71      7.37 o 
   5  -6  11       54.55       58.92      9.12 o 
   6  -6  11        2.22        3.50      4.68 o 
   7  -6  11        0.49       -3.56      4.08 o 
   8  -6  11       19.05       14.58      5.86 o 
   9  -6  11       16.34       17.72      6.25 o 
  10  -6  11        0.43       -3.05      4.29 o 
  -4  -5  11       25.99       32.81      7.15 o 
  -3  -5  11        0.59        0.97      4.62 o 
  -2  -5  11       35.19       39.60      7.58 o 
  -1  -5  11       62.81       64.18      8.87 o 
   0  -5  11      138.29      141.27     11.62 o 
   1  -5  11      115.78      117.97     10.69 o 
   2  -5  11       13.69        8.75      5.01 o 
   3  -5  11      174.73      168.46      9.11 o 
   4  -5  11       95.37      101.37      7.56 o 
   5  -5  11       13.26       13.80      3.96 o 
   6  -5  11      264.39      240.64     14.88 o 
   7  -5  11       19.82       13.98      5.77 o 
   8  -5  11        3.10        7.10      3.94 o 
   9  -5  11        5.61        8.42      5.16 o 
  10  -5  11       69.04       60.58      8.84 o 
  11  -5  11       21.38       19.50      6.28 o 
  -5  -4  11       35.46       41.17      7.06 o 
  -4  -4  11        4.66        1.78      4.44 o 
  -3  -4  11       63.88       62.03      7.91 o 
  -2  -4  11       39.08       22.28      5.83 o 
  -1  -4  11      382.02      366.18     17.39 o 
   0  -4  11       28.07       22.76      5.95 o 
   1  -4  11        2.18        3.68      4.01 o 
   2  -4  11      104.12       84.97      8.97 o 
   3  -4  11       21.14       26.32      6.16 o 
   4  -4  11       24.38       27.87      4.59 o 
   5  -4  11      141.61      141.43      8.23 o 
   6  -4  11        4.59        3.71      3.26 o 
   7  -4  11      143.50      171.03     12.59 o 
   8  -4  11        3.35       -0.39      3.98 o 
   9  -4  11        1.51        2.05      3.58 o 
  10  -4  11       63.37       57.50      8.66 o 
  11  -4  11        0.29       -0.51      4.62 o 
  12  -4  11       25.17       28.04      6.94 o 
  -5  -3  11       15.02       10.15      3.66 o 
  -4  -3  11       94.40      102.60      7.27 o 
  -3  -3  11        0.22       -1.78      3.62 o 
  -2  -3  11      140.67      137.21     14.22 o 
  -1  -3  11       94.55      104.79      6.87 o 
   0  -3  11       72.73       51.31      5.38 o 
   1  -3  11        1.05        0.68      2.70 o 
   2  -3  11       18.04       21.58      5.37 o 
   3  -3  11      155.00      161.10     10.87 o 
   4  -3  11      186.05      166.22     15.09 o 
   5  -3  11      186.96      191.81      7.47 o 
   6  -3  11      835.39      833.45     19.46 o 
   7  -3  11       29.38       27.00      4.24 o 
   8  -3  11       74.41       61.59      9.33 o 
   9  -3  11      138.15      137.57      8.73 o 
  10  -3  11       20.50       16.15      4.32 o 
  11  -3  11       91.46       85.79      7.70 o 
  12  -3  11        3.71        0.78      4.92 o 
  13  -3  11        0.11        0.48      4.98 o 
  -6  -2  11        7.56       -1.36      5.98 o 
  -5  -2  11       42.49       42.59      4.44 o 
  -4  -2  11        1.31        0.53      3.43 o 
  -3  -2  11       95.15       97.27      6.23 o 
  -2  -2  11      174.79      170.97      9.72 o 
  -1  -2  11        1.95        0.43      2.07 o 
   0  -2  11      506.25      508.90     12.29 o 
   1  -2  11       18.21       17.79      3.03 o 
   2  -2  11      186.87      192.46      7.08 o 
   3  -2  11      169.59      152.36      6.10 o 
   4  -2  11      182.87      187.16      8.63 o 
   5  -2  11      300.15      340.10     11.92 o 
   6  -2  11        0.24       -2.15      2.15 o 
   7  -2  11       79.30       79.56      5.34 o 
   8  -2  11       50.52       50.59      4.71 o 
   9  -2  11       48.17       54.04      6.18 o 
  10  -2  11       74.34       71.48      6.93 o 
  11  -2  11        4.73       -0.30      3.59 o 
  12  -2  11       21.79       21.31      7.61 o 
  13  -2  11       21.98       22.13      7.09 o 
  -6  -1  11        0.83        5.22      5.89 o 
  -5  -1  11       17.81       15.03      6.34 o 
  -4  -1  11       59.34       61.16      5.80 o 
  -3  -1  11       14.70       16.98      3.02 o 
  -2  -1  11        7.92        9.77      2.38 o 
  -1  -1  11      238.58      237.10      6.86 o 
   0  -1  11      365.91      339.88      9.30 o 
   1  -1  11      677.25      650.73     13.84 o 
   2  -1  11      121.51      107.39      5.36 o 
   3  -1  11       68.45       67.79      3.95 o 
   4  -1  11     1204.43     1186.14     21.00 o 
   5  -1  11       18.02       19.81      3.21 o 
   6  -1  11       47.72       57.25      6.76 o 
   7  -1  11        1.71       -1.04      2.29 o 
   8  -1  11      197.27      184.09     12.59 o 
   9  -1  11      326.07      341.06     10.43 o 
  10  -1  11        0.01        4.03      3.49 o 
  11  -1  11        2.42        2.08      3.58 o 
  12  -1  11        2.84        2.34      3.90 o 
  13  -1  11       24.68       35.26      7.79 o 
  -6   0  11        0.22       -1.42      5.31 o 
  -5   0  11       15.18        6.25      5.43 o 
  -4   0  11       57.99       62.28      6.51 o 
  -3   0  11      196.08      203.98      5.78 o 
  -2   0  11      145.29      168.18      5.34 o 
  -1   0  11        3.41        2.44      1.79 o 
   0   0  11      696.83      688.02     13.88 o 
   1   0  11        0.32        0.43      1.97 o 
   2   0  11       33.29       35.74      3.00 o 
   3   0  11      131.96      136.23      4.92 o 
   4   0  11       21.82       17.41      2.54 o 
   5   0  11      799.08      761.23     37.18 o 
   6   0  11       87.51       84.08      4.97 o 
   7   0  11      178.13      179.42     13.86 o 
   8   0  11      171.11      171.37      8.03 o 
   9   0  11       10.25       14.38      3.29 o 
  10   0  11      421.10      426.83     15.11 o 
  11   0  11       14.02       19.59      4.75 o 
  12   0  11        0.72        3.61      3.99 o 
  13   0  11       51.87       49.08      8.54 o 
  14   0  11        0.25       -4.65      4.65 o 
  -6   1  11       13.26        2.78      5.64 o 
  -5   1  11        4.28        6.37      5.22 o 
  -4   1  11      147.15      149.33      8.55 o 
  -3   1  11       44.44       45.62      5.24 o 
  -2   1  11        8.08        4.28      2.47 o 
  -1   1  11      325.62      327.80      7.29 o 
   0   1  11       20.37       21.96      2.50 o 
   1   1  11      314.13      295.50      7.78 o 
   2   1  11       10.48        7.07      1.89 o 
   3   1  11       74.39       85.10      3.95 o 
   4   1  11      389.77      398.53      9.82 o 
   5   1  11       92.00       91.49      4.30 o 
   6   1  11      915.10      873.27     22.84 o 
   7   1  11       18.02       14.40      2.89 o 
   8   1  11        0.34       -2.65      4.04 o 
   9   1  11      133.06      133.98     10.10 o 
  10   1  11       10.43        8.54      2.98 o 
  11   1  11       45.43       33.64      4.22 o 
  12   1  11       11.07       11.75      4.44 o 
  13   1  11        3.36        7.23      4.62 o 
  14   1  11       10.53       11.68      6.49 o 
  -6   2  11        2.25        4.71      5.46 o 
  -5   2  11       42.40       37.85      7.15 o 
  -4   2  11      191.71      198.98     13.58 o 
  -3   2  11        0.17       -2.01      2.60 o 
  -2   2  11      114.12      122.72      6.90 o 
  -1   2  11      124.20      134.32      8.54 o 
   0   2  11       90.92       87.16      6.41 o 
   1   2  11      127.33      103.68      4.06 o 
   2   2  11      119.27      115.74      4.58 o 
   3   2  11      586.36      614.03     13.84 o 
   4   2  11      310.26      308.76      7.26 o 
   5   2  11      536.02      522.44     10.24 o 
   6   2  11       84.20       88.87      4.36 o 
   7   2  11      418.01      406.69      9.22 o 
   8   2  11       36.12       34.45      3.75 o 
   9   2  11       44.55       40.12      5.08 o 
  10   2  11       80.17       86.56     10.38 o 
  11   2  11       25.30       32.73      4.18 o 
  12   2  11       28.20       19.54      3.96 o 
  13   2  11       20.82       17.65      5.26 o 
  14   2  11        0.65        1.42      5.55 o 
  -6   3  11       24.98       30.25      7.15 o 
  -5   3  11       43.65       40.78      6.88 o 
  -4   3  11       31.27       21.58      5.58 o 
  -3   3  11      162.83      166.63      7.93 o 
  -2   3  11        5.46        5.15      4.41 o 
  -1   3  11      252.85      256.84      7.84 o 
   0   3  11       14.83       14.12      2.93 o 
   1   3  11      593.71      579.59     15.04 o 
   2   3  11      424.07      452.87      8.24 o 
   3   3  11      115.18      111.26      3.99 o 
   4   3  11      165.25      168.51     10.30 o 
   5   3  11        6.04        4.16      1.81 o 
   6   3  11      610.50      616.01     11.46 o 
   7   3  11      143.20      140.50      5.27 o 
   8   3  11        8.48        3.64      2.04 o 
   9   3  11       72.48       66.24      5.07 o 
  10   3  11       19.22       22.17      5.60 o 
  11   3  11       85.28       70.97      7.92 o 
  12   3  11       18.42       13.08      4.42 o 
  13   3  11       22.38       11.16      3.80 o 
  14   3  11       70.36       74.05     10.57 o 
  -6   4  11       22.75       16.87      5.77 o 
  -5   4  11       35.47       40.96      6.58 o 
  -4   4  11       94.13       96.35      8.30 o 
  -3   4  11       59.21       58.45      5.07 o 
  -2   4  11       14.92       14.35      3.17 o 
  -1   4  11        0.20       -1.35      2.24 o 
   0   4  11      209.68      194.18      7.59 o 
   1   4  11      360.12      354.49     12.66 o 
   2   4  11       28.76       23.60      2.86 o 
   3   4  11        7.51        7.17      1.47 o 
   4   4  11       83.18       81.38      3.50 o 
   5   4  11      329.32      294.20      7.94 o 
   6   4  11      340.72      311.04      7.43 o 
   7   4  11      342.93      320.56      7.03 o 
   8   4  11       40.55       36.00      2.97 o 
   9   4  11      463.79      495.25     10.71 o 
  10   4  11        3.94        2.61      2.79 o 
  11   4  11       11.98       12.78      6.58 o 
  12   4  11       29.24       30.58      5.60 o 
  13   4  11        0.32       -3.81      3.81 o 
  14   4  11        4.17        5.46      4.44 o 
  -6   5  11       47.05       32.45      6.73 o 
  -5   5  11       53.38       47.72      6.61 o 
  -4   5  11        4.88        0.27      3.62 o 
  -3   5  11      169.62      173.78     13.90 o 
  -2   5  11        0.02       -1.98      1.98 o 
  -1   5  11       63.32       62.64      5.89 o 
   0   5  11      233.18      235.96      8.69 o 
   1   5  11        0.42        2.56      1.39 o 
   2   5  11        8.47       13.53      1.91 o 
   3   5  11      105.45      103.42      4.02 o 
   4   5  11       46.98       53.29      2.38 o 
   5   5  11        2.16       -1.18      1.20 o 
   6   5  11      239.54      241.86      8.95 o 
   7   5  11        2.85        3.76      1.63 o 
   8   5  11      211.19      233.61      6.08 o 
   9   5  11      151.98      148.85      5.74 o 
  10   5  11       84.33       80.00      5.67 o 
  11   5  11        0.53       -0.07      2.69 o 
  12   5  11       12.15        1.69      3.62 o 
  13   5  11       13.75        3.14      5.10 o 
  14   5  11        1.01       -1.12      5.19 o 
  -5   6  11       12.24       16.75      5.10 o 
  -4   6  11       64.24       74.89      6.85 o 
  -3   6  11        4.30        2.50      2.40 o 
  -2   6  11       13.76       15.08      2.45 o 
  -1   6  11        1.80        2.59      2.70 o 
   0   6  11        9.38        9.66      3.20 o 
   1   6  11      113.24      114.10      4.79 o 
   2   6  11       25.25       26.57      2.04 o 
   3   6  11      352.95      330.14      7.14 o 
   4   6  11      316.88      288.37      6.85 o 
   5   6  11        3.02        2.18      1.27 o 
   6   6  11       68.64       72.75      3.19 o 
   7   6  11        5.86        3.53      1.59 o 
   8   6  11       43.18       38.00      2.99 o 
   9   6  11        3.18        2.96      1.92 o 
  10   6  11       87.65       99.05      5.18 o 
  11   6  11        4.00        4.03      2.89 o 
  12   6  11       18.31       23.36      7.68 o 
  13   6  11       89.26       79.24     10.69 o 
  14   6  11        0.20        8.06      5.86 o 
  -5   7  11        5.25        2.57      4.14 o 
  -4   7  11        2.23        5.04      3.65 o 
  -3   7  11       50.94       59.32      5.40 o 
  -2   7  11        3.68        5.59      1.97 o 
  -1   7  11       12.72       12.23      2.41 o 
   0   7  11      250.56      254.85      7.92 o 
   1   7  11       14.17       11.27      2.21 o 
   2   7  11      539.03      571.01     12.05 o 
   3   7  11        0.08        0.54      1.30 o 
   4   7  11        3.57        4.67      1.62 o 
   5   7  11       24.72       31.15      3.46 o 
   6   7  11      236.38      235.03      6.89 o 
   7   7  11       26.77       25.15      2.34 o 
   8   7  11        7.02        4.10      1.79 o 
   9   7  11       24.87       23.25      3.12 o 
  10   7  11        0.59        0.12      2.09 o 
  11   7  11       72.75       79.77      6.59 o 
  12   7  11       59.06       34.61      5.80 o 
  13   7  11        8.37        8.48      5.71 o 
  -5   8  11       10.48       14.37      4.44 o 
  -4   8  11       11.53       14.22      3.83 o 
  -3   8  11       12.72       17.60      3.50 o 
  -2   8  11      121.30      126.02      8.14 o 
  -1   8  11      162.77      157.92      5.79 o 
   0   8  11       73.67       65.63      3.89 o 
   1   8  11      405.51      423.47      9.67 o 
   2   8  11       19.44       21.82      2.71 o 
   3   8  11       40.95       37.67      3.22 o 
   4   8  11        0.26       -0.92      1.36 o 
   5   8  11       21.72       17.32      2.25 o 
   6   8  11      208.71      196.10      6.01 o 
   7   8  11        0.96        1.16      1.45 o 
   8   8  11        0.72        1.70      1.67 o 
   9   8  11        1.75        2.14      1.88 o 
  10   8  11       86.91       85.62      5.62 o 
  11   8  11       44.26       41.69      5.96 o 
  12   8  11       32.19       31.41      5.77 o 
  13   8  11        0.50        0.42      5.37 o 
  -4   9  11        7.76        3.08      3.20 o 
  -3   9  11       47.63       44.43      4.23 o 
  -2   9  11       27.25       26.97      2.72 o 
  -1   9  11       15.63       17.21      2.41 o 
   0   9  11       90.44       94.63      4.49 o 
   1   9  11       73.09       75.59      3.87 o 
   2   9  11        0.62       -0.92      2.39 o 
   3   9  11       41.53       40.06      3.30 o 
   4   9  11      163.25      152.55     10.44 o 
   5   9  11      410.11      383.15      8.56 o 
   6   9  11        2.05        4.84      1.88 o 
   7   9  11      185.29      182.15      6.11 o 
   8   9  11       70.74       71.31      4.08 o 
   9   9  11        4.17       -1.11      2.04 o 
  10   9  11       34.14       35.11      3.65 o 
  11   9  11        0.29        0.50      3.64 o 
  12   9  11       25.08       27.77      6.91 o 
  13   9  11        2.86        6.40      5.49 o 
  -1  10  11      155.40      153.10      5.31 o 
   0  10  11        6.14        8.12      2.10 o 
   1  10  11      140.82      149.32      5.37 o 
   2  10  11       15.20       16.44      5.52 o 
   3  10  11      105.15      102.52      5.10 o 
   4  10  11      135.85      142.73      5.83 o 
   5  10  11        9.26        9.40      1.88 o 
   6  10  11      178.20      199.68      6.10 o 
   7  10  11        6.79        2.86      2.26 o 
   8  10  11       92.57       89.50      3.88 o 
   9  10  11       10.51       11.27      2.50 o 
  10  10  11       10.63       10.61      2.73 o 
  11  10  11       52.05       56.58      5.99 o 
  12  10  11        0.52        2.32      4.74 o 
   0  11  11      207.72      216.76      8.63 o 
   1  11  11       14.41       12.23      2.33 o 
   2  11  11      123.97      128.69      5.28 o 
   3  11  11       44.89       42.44      3.57 o 
   4  11  11       20.71       21.33      3.43 o 
   5  11  11      163.54      172.35     10.58 o 
   6  11  11       14.55       14.51      2.89 o 
   7  11  11       46.42       35.94      4.06 o 
   8  11  11        9.59       10.33      3.04 o 
   9  11  11       67.74       70.66      4.29 o 
  10  11  11      123.50      123.77      9.16 o 
  11  11  11       27.90       23.18      4.61 o 
   1  12  11      269.78      270.45     17.89 o 
   2  12  11        0.50        2.21      2.73 o 
   3  12  11       59.13       53.08      5.14 o 
   4  12  11       94.97      115.61     19.89 o 
   5  12  11        0.07        0.39      2.83 o 
   6  12  11      217.48      225.02     10.17 o 
   7  12  11       20.39       18.94      6.96 o 
   8  12  11       97.13      110.64      8.16 o 
   9  12  11      145.16      157.48     12.04 o 
  10  12  11        8.27       11.31      3.39 o 
   1  13  11       10.99        4.21      2.89 o 
   2  13  11      406.50      435.80     13.39 o 
   3  13  11       10.57        7.89      4.77 o 
   4  13  11        8.75        7.54      5.33 o 
   5  13  11       22.03       16.55      4.05 o 
   6  13  11        0.46        1.30      3.92 o 
   7  13  11      101.44       96.26      9.57 o 
   8  13  11       75.77       77.94      9.18 o 
   9  13  11        9.27       13.10      5.67 o 
   2  14  11       52.25       48.48      5.86 o 
   3  14  11       78.53       80.14      7.30 o 
   4  14  11        2.52       -1.57      3.74 o 
   5  14  11       11.32        8.06      4.59 o 
   6  14  11       31.04       44.04      7.27 o 
   7  14  11       86.91       96.50      9.72 o 
   2  -8  12        5.40        5.74      7.12 o 
   3  -8  12        1.63        2.08      6.67 o 
   4  -8  12        0.93        0.75      5.77 o 
   5  -8  12       22.37       35.17      8.48 o 
   6  -8  12        7.36       12.20      6.16 o 
   0  -7  12       16.31       21.10      7.21 o 
   1  -7  12        0.15       -0.39      5.22 o 
   2  -7  12       13.99       17.66      6.79 o 
   3  -7  12       24.74       24.30      8.09 o 
   4  -7  12       32.01       31.82      8.21 o 
   5  -7  12        5.74        4.11      5.89 o 
   6  -7  12       10.38       10.50      6.25 o 
   7  -7  12        2.49       -0.88      5.22 o 
   8  -7  12      177.12      208.95     14.91 o 
  -2  -6  12       37.01       43.23      8.54 o 
  -1  -6  12        0.24        7.52      5.58 o 
   0  -6  12       21.90       31.18      7.79 o 
   1  -6  12        4.40       -2.05      4.89 o 
   2  -6  12       13.01       11.98      6.16 o 
   3  -6  12       50.04       46.58      8.63 o 
   4  -6  12        1.91        0.51      3.80 o 
   5  -6  12       57.40       52.67      9.45 o 
   6  -6  12       12.34       18.90      6.85 o 
   7  -6  12       15.53        3.41      5.31 o 
   8  -6  12        0.26       -1.60      4.65 o 
   9  -6  12        1.12       -0.57      4.86 o 
  -3  -5  12       12.69       18.90      6.46 o 
  -2  -5  12        3.47        2.08      4.77 o 
  -1  -5  12        3.95        7.34      5.34 o 
   0  -5  12       14.78       23.24      6.52 o 
   1  -5  12        7.70        0.85      4.71 o 
   2  -5  12       45.44       41.66      7.79 o 
   3  -5  12        2.41        1.48      4.53 o 
   4  -5  12       35.31       33.66      7.24 o 
   5  -5  12        2.80        6.15      3.77 o 
   6  -5  12       46.68       46.61      8.60 o 
   7  -5  12       68.37       64.27      9.33 o 
   8  -5  12        3.24       -0.75      4.47 o 
   9  -5  12        4.01        3.89      5.16 o 
  10  -5  12       21.79       13.98      6.31 o 
  -3  -4  12       12.81       12.32      5.61 o 
  -2  -4  12       55.67       72.14      8.81 o 
  -1  -4  12       18.66       12.53      5.25 o 
   0  -4  12      233.32      251.72     14.64 o 
   1  -4  12        8.24        5.19      4.62 o 
   2  -4  12        0.27       -0.45      3.95 o 
   3  -4  12      114.91      102.45     10.14 o 
   4  -4  12        0.56        1.54      4.26 o 
   5  -4  12       15.30       16.30      5.46 o 
   6  -4  12       58.43       55.51      6.34 o 
   7  -4  12        7.19        4.95      5.28 o 
   8  -4  12       43.62       30.94      7.27 o 
   9  -4  12       14.80       17.15      6.28 o 
  10  -4  12       25.52       11.23      5.52 o 
  11  -4  12       45.31       48.57      8.84 o 
  -4  -3  12       31.74       29.78      4.71 o 
  -3  -3  12       24.35       26.47      4.57 o 
  -2  -3  12        0.27       -1.51      3.16 o 
  -1  -3  12        0.34        6.05      3.40 o 
   0  -3  12       12.00       10.04      3.67 o 
   1  -3  12       85.54       84.52      8.75 o 
   2  -3  12       69.47       80.05      8.69 o 
   3  -3  12        0.15        1.57      3.86 o 
   4  -3  12      140.21      164.54     11.50 o 
   5  -3  12       66.62       60.03      6.16 o 
   6  -3  12       88.66       98.10      7.46 o 
   7  -3  12       50.58       52.63      6.54 o 
   8  -3  12        3.89        0.31      3.39 o 
   9  -3  12       34.99       26.10      5.17 o 
  10  -3  12       18.00       23.25      8.75 o 
  11  -3  12       26.94       27.26      7.27 o 
  12  -3  12       34.28       30.94      7.85 o 
  -4  -2  12       41.36       44.53      4.64 o 
  -3  -2  12        0.24       -2.28      2.28 o 
  -2  -2  12       58.65       81.76      7.28 o 
  -1  -2  12      139.45      128.09      7.22 o 
   0  -2  12       27.22       22.11      3.45 o 
   1  -2  12      224.09      224.89      9.26 o 
   2  -2  12        2.31        1.30      2.82 o 
   3  -2  12      214.40      199.66      8.72 o 
   4  -2  12       17.59       17.40      3.79 o 
   5  -2  12      215.54      218.47      9.81 o 
   6  -2  12       11.23       11.04      4.98 o 
   7  -2  12        0.01       -1.25      3.13 o 
   8  -2  12       92.15       90.03      5.98 o 
   9  -2  12       42.64       33.50      4.43 o 
  10  -2  12       60.16       43.10      6.06 o 
  11  -2  12        3.73       -3.06      3.76 o 
  12  -2  12        7.44       15.27      6.49 o 
  -5  -1  12        3.56        5.22      6.52 o 
  -4  -1  12        1.93        2.41      5.74 o 
  -3  -1  12        3.27        3.14      2.19 o 
  -2  -1  12        2.62        2.19      2.15 o 
  -1  -1  12      100.48      102.95      5.41 o 
   0  -1  12      403.27      359.87      9.95 o 
   1  -1  12       89.75       85.38      5.12 o 
   2  -1  12       96.54      110.51      5.66 o 
   3  -1  12       23.14       23.15      2.92 o 
   4  -1  12      133.99      147.65      6.71 o 
   5  -1  12       85.39       89.41      6.52 o 
   6  -1  12       66.37       66.45      7.61 o 
   7  -1  12       12.70       12.23      3.58 o 
   8  -1  12       16.13       11.81      3.87 o 
   9  -1  12      136.31      141.11     10.43 o 
  10  -1  12       76.98       88.02      6.42 o 
  11  -1  12       15.77        7.02      4.33 o 
  12  -1  12       12.75       10.81      5.89 o 
  13  -1  12        1.09       -0.18      5.07 o 
  -5   0  12        2.46       -1.06      5.55 o 
  -4   0  12        1.22        3.35      5.31 o 
  -3   0  12       16.36       12.53      5.92 o 
  -2   0  12      130.46      136.97      6.28 o 
  -1   0  12      106.86      100.96      4.84 o 
   0   0  12        7.43        7.87      2.51 o 
   1   0  12      157.91      147.53      6.11 o 
   2   0  12       19.03       14.50      3.40 o 
   3   0  12      270.14      259.15      7.11 o 
   4   0  12      217.00      211.50      8.61 o 
   5   0  12        3.55        1.56      2.22 o 
   6   0  12      313.20      329.79      9.46 o 
   7   0  12        2.09        2.29      3.09 o 
   8   0  12      147.27      150.16      8.51 o 
   9   0  12      168.38      162.35      9.36 o 
  10   0  12       23.78       29.66      4.14 o 
  11   0  12       51.04       51.30      5.18 o 
  12   0  12       12.65       14.68      7.74 o 
  13   0  12       39.32       37.16      8.36 o 
  -5   1  12        1.77       -5.10      5.10 o 
  -4   1  12       29.98       27.17      6.94 o 
  -3   1  12      128.52      134.39     11.08 o 
  -2   1  12      138.91      142.20      7.92 o 
  -1   1  12        7.90        4.43      1.62 o 
   0   1  12      104.06      102.02      4.54 o 
   1   1  12       12.07       13.40      2.54 o 
   2   1  12      535.16      500.80     11.29 o 
   3   1  12       58.20       50.91      3.48 o 
   4   1  12        3.27        2.59      2.01 o 
   5   1  12      136.10      188.25      8.39 o 
   6   1  12        2.27        4.48      2.09 o 
   7   1  12      119.44      121.41      5.98 o 
   8   1  12      320.25      324.92     12.18 o 
   9   1  12      125.09      122.18      8.06 o 
  10   1  12      117.39      121.85      8.41 o 
  11   1  12        5.31        6.02      3.98 o 
  12   1  12       82.47       89.55      8.36 o 
  13   1  12       45.80       39.54      8.72 o 
  -5   2  12       91.47       82.47      9.99 o 
  -4   2  12       94.00       76.19      9.18 o 
  -3   2  12      192.01      171.58     11.98 o 
  -2   2  12      104.41       90.64      5.60 o 
  -1   2  12       24.02       26.65      4.42 o 
   0   2  12       15.02       20.13      3.84 o 
   1   2  12      407.30      378.50     12.73 o 
   2   2  12       71.68       60.15      3.66 o 
   3   2  12        6.22        6.88      2.06 o 
   4   2  12      300.81      290.80      7.28 o 
   5   2  12       14.21       14.40      2.41 o 
   6   2  12      360.64      361.38      8.64 o 
   7   2  12      339.67      363.42      8.85 o 
   8   2  12      313.87      290.31     11.27 o 
   9   2  12       24.66       28.87      4.82 o 
  10   2  12       28.70       27.03      6.75 o 
  11   2  12       57.36       59.40      6.77 o 
  12   2  12        7.58        7.15      4.24 o 
  13   2  12       21.75       35.62      8.00 o 
  -5   3  12      157.15      182.41     12.89 o 
  -4   3  12       17.45        8.90      5.07 o 
  -3   3  12        2.95       -1.30      4.26 o 
  -2   3  12      203.54      209.52      7.82 o 
  -1   3  12      123.87      129.30      9.49 o 
   0   3  12      287.12      293.35     10.54 o 
   1   3  12      132.26      133.20      7.00 o 
   2   3  12      269.77      251.48      6.14 o 
   3   3  12      374.35      391.76      8.13 o 
   4   3  12      132.08      122.46      5.86 o 
   5   3  12      235.26      243.72      9.89 o 
   6   3  12      220.47      215.97      6.41 o 
   7   3  12      617.16      589.03     11.75 o 
   8   3  12       60.56       61.46      6.25 o 
   9   3  12        0.27       -0.55      2.38 o 
  10   3  12        0.51       -0.79      2.48 o 
  11   3  12       71.57       80.35      7.49 o 
  12   3  12       52.83       44.79      8.35 o 
  13   3  12       15.57       16.39      6.64 o 
  14   3  12        7.31       -0.03      6.34 o 
  -5   4  12        1.58       -0.51      4.74 o 
  -4   4  12        6.69        7.12      4.86 o 
  -3   4  12        4.27        6.91      4.38 o 
  -2   4  12      178.82      171.30      6.72 o 
  -1   4  12      251.19      268.10     17.34 o 
   0   4  12       54.96       59.23      5.00 o 
   1   4  12       23.05       28.67      3.84 o 
   2   4  12      144.85      130.84      9.28 o 
   3   4  12      179.05      163.85      7.16 o 
   4   4  12      152.79      157.88      4.92 o 
   5   4  12       19.34       18.62      2.36 o 
   6   4  12        0.50       -0.15      2.06 o 
   7   4  12      216.49      206.37      5.76 o 
   8   4  12      207.63      217.92      6.19 o 
   9   4  12      196.51      214.26      7.00 o 
  10   4  12       24.72       15.28      3.38 o 
  11   4  12       51.38       63.27      5.78 o 
  12   4  12       44.81       38.11      6.07 o 
  13   4  12       59.41       80.69     10.87 o 
  -5   5  12       45.10       44.92      7.37 o 
  -4   5  12        6.31        9.15      4.89 o 
  -3   5  12        7.32       10.78      4.38 o 
  -2   5  12      129.55      140.00     14.20 o 
  -1   5  12       46.32       50.50      4.65 o 
   0   5  12      119.68      122.13      6.51 o 
   1   5  12       65.47       74.68      4.84 o 
   2   5  12       71.82       73.90      3.55 o 
   3   5  12      259.68      250.30      6.51 o 
   4   5  12        0.02       -0.58      1.58 o 
   5   5  12      184.93      176.09      4.66 o 
   6   5  12       42.95       45.31      2.89 o 
   7   5  12       16.77       21.31      2.42 o 
   8   5  12      786.54      799.26     13.05 o 
   9   5  12      178.61      182.51      6.43 o 
  10   5  12       62.18       62.18      5.26 o 
  11   5  12        3.00        4.60      3.04 o 
  12   5  12        8.85        9.15      4.39 o 
  13   5  12       18.91       17.02      6.70 o 
  -4   6  12       54.39       52.40      6.64 o 
  -3   6  12       46.44       41.54      5.92 o 
  -2   6  12       24.49       25.90      4.77 o 
  -1   6  12       54.94       66.16      9.36 o 
   0   6  12        8.50        8.88      2.77 o 
   1   6  12       31.33       35.30      3.82 o 
   2   6  12      148.15      140.87      4.28 o 
   3   6  12       20.38       23.61      3.32 o 
   4   6  12       56.58       62.84      3.54 o 
   5   6  12       21.92       17.83      2.50 o 
   6   6  12      193.17      206.93      5.24 o 
   7   6  12      172.98      181.76      5.73 o 
   8   6  12       52.96       60.96      3.68 o 
   9   6  12       80.07       89.60      5.09 o 
  10   6  12       30.35       33.40      3.59 o 
  11   6  12        3.91        3.89      4.33 o 
  12   6  12       20.48       22.46      5.92 o 
  13   6  12        5.98        9.03      5.77 o 
  -4   7  12        0.28        0.06      4.04 o 
  -3   7  12        0.30       -2.57      3.38 o 
  -2   7  12       33.29       29.55      4.71 o 
  -1   7  12        2.35        1.80      2.34 o 
   0   7  12       77.60       96.62      7.88 o 
   1   7  12      550.00      552.75     14.00 o 
   2   7  12        1.86        1.20      2.13 o 
   3   7  12      183.29      169.19      4.77 o 
   4   7  12       44.70       48.47      3.12 o 
   5   7  12      151.51      140.61      5.03 o 
   6   7  12        0.40       -0.57      1.41 o 
   7   7  12       22.26       20.84      2.26 o 
   8   7  12      186.32      184.85      6.06 o 
   9   7  12      108.33      106.24      4.64 o 
  10   7  12       50.13       55.23      5.25 o 
  11   7  12        8.83       13.46      4.17 o 
  12   7  12       35.83       46.57      6.43 o 
  13   7  12       33.21       34.77      7.73 o 
  -4   8  12        2.00        0.18      3.56 o 
  -3   8  12       14.73       13.49      4.14 o 
  -2   8  12       11.44       17.66      4.01 o 
  -1   8  12      129.69      133.72      7.70 o 
   0   8  12       25.17       22.72      3.12 o 
   1   8  12      347.89      374.36     10.66 o 
   2   8  12       90.98       93.30      4.76 o 
   3   8  12       11.53        9.97      4.29 o 
   4   8  12      114.80      109.12      4.09 o 
   5   8  12        0.34       -1.52      1.52 o 
   6   8  12       42.79       47.08      4.15 o 
   7   8  12        7.56        9.56      1.72 o 
   8   8  12       36.11       32.73      3.08 o 
   9   8  12      167.35      188.87      6.67 o 
  10   8  12      148.23      140.61      7.09 o 
  11   8  12        7.40        3.10      3.78 o 
  12   8  12       15.08        7.67      5.40 o 
  13   8  12       43.75       25.54      7.21 o 
  -3   9  12        2.21        4.65      3.44 o 
  -2   9  12       47.79       56.78      5.22 o 
  -1   9  12       65.02       61.07      5.31 o 
   0   9  12        8.19       11.59      3.38 o 
   1   9  12       36.61       38.42      3.61 o 
   2   9  12        0.60       -1.82      1.82 o 
   3   9  12        4.62        4.75      2.80 o 
   4   9  12       21.37       15.78      4.23 o 
   5   9  12      176.55      178.28      5.48 o 
   6   9  12      132.42      151.06      5.45 o 
   7   9  12        0.14       -1.68      2.16 o 
   8   9  12      129.61      129.05      4.81 o 
   9   9  12        8.36        6.55      2.49 o 
  10   9  12       44.26       40.37      3.90 o 
  11   9  12        6.59        6.23      3.59 o 
  12   9  12        0.02        2.48      4.62 o 
  -2  10  12        3.73        4.50      3.14 o 
  -1  10  12       70.15       84.31      6.07 o 
   0  10  12       90.29       96.53      6.34 o 
   1  10  12       37.17       28.16      4.29 o 
   2  10  12        3.05        0.36      3.71 o 
   3  10  12        0.07       -1.09      1.81 o 
   4  10  12      297.30      317.91      9.14 o 
   5  10  12      178.58      179.82      6.98 o 
   6  10  12       43.74       40.68      4.07 o 
   7  10  12        5.77        3.19      2.51 o 
   8  10  12       18.29       14.88      3.37 o 
   9  10  12       42.22       44.62      3.51 o 
  10  10  12        1.50        0.48      3.14 o 
  11  10  12        2.20       -0.28      3.33 o 
   0  11  12        7.29       12.89      3.41 o 
   1  11  12       61.47       68.07      5.71 o 
   2  11  12        1.56       -1.93      4.12 o 
   3  11  12      107.49       97.58     12.47 o 
   4  11  12       91.46      101.36      6.66 o 
   5  11  12        6.42        3.99      4.83 o 
   6  11  12        2.66        0.28      2.80 o 
   7  11  12        9.97        1.19      3.86 o 
   8  11  12       44.21       42.58      6.32 o 
   9  11  12        5.00        8.72      4.77 o 
  10  11  12       27.48       30.30      4.07 o 
  11  11  12       10.10       12.66      5.87 o 
   0  12  12       37.76       37.97      4.50 o 
   1  12  12        0.59        2.75      3.02 o 
   2  12  12      187.55      176.50      8.15 o 
   3  12  12       77.36       81.90      6.07 o 
   4  12  12        2.16        2.63      3.11 o 
   5  12  12       33.54       25.92      4.58 o 
   6  12  12       50.52       51.40      8.42 o 
   7  12  12       84.63      110.15      9.66 o 
   8  12  12        0.07        7.21      4.86 o 
   9  12  12       52.82       52.01      8.39 o 
  10  12  12       12.76       12.16      5.67 o 
   2  13  12       24.81       20.98      4.47 o 
   3  13  12      110.63      107.16      8.09 o 
   4  13  12        0.21        7.21      3.86 o 
   5  13  12       92.95       96.66      8.81 o 
   6  13  12       69.04       77.25      8.48 o 
   7  13  12        2.40        7.76      4.56 o 
   8  13  12       13.03       13.67      5.58 o 
   4  -7  13        2.00        6.13      6.67 o 
   5  -7  13        6.40       14.55      7.06 o 
   1  -6  13       21.65       25.39      7.18 o 
   2  -6  13        5.81        6.94      5.58 o 
   3  -6  13        0.70       -1.57      5.46 o 
   4  -6  13       15.91       12.26      6.13 o 
   5  -6  13        2.27       -0.06      5.58 o 
   6  -6  13        3.74       -1.48      5.58 o 
   7  -6  13       32.99       32.39      8.33 o 
   8  -6  13       16.24       10.32      6.49 o 
  -1  -5  13        8.90        3.02      5.19 o 
   0  -5  13       32.12       21.34      6.52 o 
   1  -5  13        0.38       -4.77      4.77 o 
   2  -5  13       29.35       24.48      6.88 o 
   3  -5  13       26.65       20.07      6.73 o 
   4  -5  13        0.58       -4.04      4.56 o 
   5  -5  13        3.31        1.60      5.07 o 
   6  -5  13        6.63        6.30      8.78 o 
   7  -5  13        5.21       -0.18      5.25 o 
   8  -5  13       10.03        7.49      6.31 o 
   9  -5  13       10.16        9.63      6.01 o 
  -1  -4  13        0.42        2.93      4.68 o 
   0  -4  13       56.95       47.33      7.88 o 
   1  -4  13       13.95       11.32      5.49 o 
   2  -4  13       25.03       26.38      6.55 o 
   3  -4  13        0.29       -4.01      4.01 o 
   4  -4  13       27.20       28.37      6.85 o 
   5  -4  13       12.83       13.19      5.46 o 
   6  -4  13       35.32       24.69      6.85 o 
   7  -4  13       64.14       71.49      7.61 o 
   8  -4  13        3.41       -4.89      5.01 o 
   9  -4  13       30.47       42.74      8.94 o 
  10  -4  13        0.06       -5.07      5.07 o 
  -2  -3  13       58.79       78.91      8.39 o 
  -1  -3  13        0.00       -1.99      3.95 o 
   0  -3  13       21.59       12.65      4.98 o 
   1  -3  13        0.13        4.44      4.59 o 
   2  -3  13        4.10       -0.18      3.89 o 
   3  -3  13        7.94        9.45      4.92 o 
   4  -3  13       33.00       36.98      7.18 o 
   5  -3  13      145.33      134.87     11.50 o 
   6  -3  13       43.23       40.80      8.90 o 
   7  -3  13       17.32       18.47      4.73 o 
   8  -3  13       34.29       40.75      4.97 o 
   9  -3  13        2.37        1.60      4.69 o 
  10  -3  13       23.58       23.58      7.61 o 
  11  -3  13        4.62       -3.02      5.19 o 
  -3  -2  13        2.22        2.03      4.32 o 
  -2  -2  13       18.05       20.68      4.20 o 
  -1  -2  13      112.31       92.66      6.60 o 
   0  -2  13      156.85      158.73     13.27 o 
   1  -2  13       26.21       31.03      5.24 o 
   2  -2  13       37.33       40.46      5.04 o 
   3  -2  13        3.46        2.08      3.80 o 
   4  -2  13       94.36      103.57      9.66 o 
   5  -2  13        1.70        8.40      3.45 o 
   6  -2  13       27.99       39.05      5.40 o 
   7  -2  13        7.24        3.67      3.61 o 
   8  -2  13        7.43        2.25      3.92 o 
   9  -2  13       42.57       47.99      5.24 o 
  10  -2  13        0.37       -1.44      4.36 o 
  11  -2  13       65.56       80.90     10.93 o 
  12  -2  13        5.47        1.57      5.83 o 
  -3  -1  13       12.50       11.92      6.82 o 
  -2  -1  13       45.78       59.62      8.39 o 
  -1  -1  13        7.49        6.26      2.77 o 
   0  -1  13      164.92      166.43     11.71 o 
   1  -1  13       93.10       97.00      5.65 o 
   2  -1  13       43.78       41.60      4.23 o 
   3  -1  13       21.30       26.85      5.96 o 
   4  -1  13        0.96        1.72      2.60 o 
   5  -1  13       40.75       37.69      5.21 o 
   6  -1  13        3.78       -1.23      2.96 o 
   7  -1  13        9.83        5.05      3.43 o 
   8  -1  13      107.17      121.33      8.42 o 
   9  -1  13        1.91       -1.10      4.14 o 
  10  -1  13       83.66       78.98      6.29 o 
  11  -1  13       22.21       13.98      6.73 o 
  12  -1  13        0.26       -4.47      4.92 o 
  -3   0  13       22.39       22.37      7.09 o 
  -2   0  13        0.26       -1.45      4.92 o 
  -1   0  13       25.64       31.84      3.87 o 
   0   0  13        0.37        4.58      2.30 o 
   1   0  13       39.37       36.66      4.46 o 
   2   0  13       68.11       71.37      4.81 o 
   3   0  13        1.47       -0.94      2.19 o 
   4   0  13       57.95       58.77      4.13 o 
   5   0  13      109.62      111.39      6.02 o 
   6   0  13        0.34       -0.12      2.75 o 
   7   0  13       59.44       62.99      6.28 o 
   8   0  13       11.03        9.58      3.87 o 
   9   0  13       85.05       98.21     14.20 o 
  10   0  13       33.35       38.95      5.91 o 
  11   0  13       20.61       18.01      4.08 o 
  12   0  13       22.33       16.03      7.00 o 
  -4   1  13       37.02       51.89      9.21 o 
  -3   1  13        0.55       -2.69      5.01 o 
  -2   1  13       29.16       28.53      7.03 o 
  -1   1  13        0.16        3.99      3.49 o 
   0   1  13       20.63       25.51      3.83 o 
   1   1  13       10.17        7.14      3.06 o 
   2   1  13       50.79       52.18      3.96 o 
   3   1  13      167.02      170.75      6.48 o 
   4   1  13       41.09       35.12      3.30 o 
   5   1  13       10.15        9.15      2.44 o 
   6   1  13      183.63      186.37     13.18 o 
   7   1  13        7.60        4.14      3.94 o 
   8   1  13      114.09      105.00      7.53 o 
   9   1  13       18.70       12.64      5.28 o 
  10   1  13       16.63       12.53      4.36 o 
  11   1  13       22.72       23.01      5.32 o 
  12   1  13       11.24        8.90      5.74 o 
  13   1  13       20.74       28.25      8.30 o 
  -4   2  13       28.48       41.05      8.06 o 
  -3   2  13       45.90       40.84      7.76 o 
  -2   2  13       61.39       52.07      8.00 o 
  -1   2  13       12.12       14.96      3.98 o 
   0   2  13        5.02        5.87      4.57 o 
   1   2  13        2.11        5.21      1.64 o 
   2   2  13      284.01      277.35      7.56 o 
   3   2  13      126.46      122.53      5.33 o 
   4   2  13        0.31        0.06      1.92 o 
   5   2  13       13.50       13.55      2.84 o 
   6   2  13       10.99       13.53      2.59 o 
   7   2  13      221.19      233.33      9.50 o 
   8   2  13        0.28        1.83      2.95 o 
   9   2  13      144.61      159.16      9.01 o 
  10   2  13       29.05       31.37      5.15 o 
  11   2  13        0.11        3.11      3.89 o 
  12   2  13      104.78       75.43     10.26 o 
  13   2  13        8.15        4.89      5.92 o 
  -4   3  13       51.11       56.12      8.84 o 
  -3   3  13       12.70       12.38      5.80 o 
  -2   3  13      110.77      109.39      9.90 o 
  -1   3  13       74.24       77.06      8.45 o 
   0   3  13       43.91       49.04      8.39 o 
   1   3  13       27.90       24.94      4.26 o 
   2   3  13       89.21       85.04      7.65 o 
   3   3  13      327.12      328.23      8.17 o 
   4   3  13      104.75      101.45      4.42 o 
   5   3  13       32.41       31.78      3.05 o 
   6   3  13      134.12      128.47      5.27 o 
   7   3  13      146.79      148.17      5.77 o 
   8   3  13      120.95      123.05      9.82 o 
   9   3  13       33.94       21.69      4.56 o 
  10   3  13       19.90       19.08      3.79 o 
  11   3  13       92.38      101.12     16.93 o 
  12   3  13        2.26       -4.08      4.08 o 
  13   3  13       26.20       28.28      7.64 o 
  -4   4  13        1.93        3.89      5.22 o 
  -3   4  13       63.71       65.08      8.30 o 
  -2   4  13        1.98        3.05      4.59 o 
  -1   4  13       87.34       71.72      8.03 o 
   0   4  13       47.95       47.02      5.78 o 
   1   4  13       30.81       23.86      5.07 o 
   2   4  13       35.43       40.40      8.68 o 
   3   4  13       41.99       55.44      5.29 o 
   4   4  13      473.92      477.93      9.35 o 
   5   4  13      115.88      111.70      4.65 o 
   6   4  13       57.17       55.93      4.23 o 
   7   4  13      228.03      243.84      7.20 o 
   8   4  13      161.48      154.50      6.02 o 
   9   4  13       21.29       19.31      3.16 o 
  10   4  13      199.12      197.74      8.39 o 
  11   4  13       22.54       27.41     12.20 o 
  12   4  13       29.27       37.04      7.88 o 
  13   4  13       16.78       12.68      6.19 o 
  -3   5  13        0.68        1.75      4.23 o 
  -2   5  13        5.41        3.92      4.01 o 
  -1   5  13        2.72        1.24      3.86 o 
   0   5  13        4.79        7.49      4.09 o 
   1   5  13       67.69       60.47      3.48 o 
   2   5  13      238.12      224.78      6.90 o 
   3   5  13       59.60       64.84      3.78 o 
   4   5  13      114.91      117.64      4.94 o 
   5   5  13        6.65        6.94      1.69 o 
   6   5  13       11.05       14.96      2.14 o 
   7   5  13       64.64       55.87      3.48 o 
   8   5  13      200.09      205.70      6.04 o 
   9   5  13      340.66      363.03      9.30 o 
  10   5  13        0.70        2.54      3.22 o 
  11   5  13       60.43       75.74     17.72 o 
  12   5  13        4.11        6.64      5.13 o 
  13   5  13       62.34       94.06     11.35 o 
  -3   6  13       56.32       57.72      7.24 o 
  -2   6  13        1.56       -1.96      3.71 o 
  -1   6  13        2.86        8.33      3.95 o 
   0   6  13      144.75      148.82      9.51 o 
   1   6  13       56.82       44.57      4.62 o 
   2   6  13        9.44       10.50      1.92 o 
   3   6  13      463.84      466.00      9.51 o 
   4   6  13       59.16       58.16      3.63 o 
   5   6  13       34.89       33.19      3.15 o 
   6   6  13        0.74        1.42      1.56 o 
   7   6  13       45.92       53.30      3.26 o 
   8   6  13      409.08      398.15      9.00 o 
   9   6  13       56.47       56.62      4.34 o 
  10   6  13       53.18       49.83      6.46 o 
  11   6  13       10.13        8.92      4.08 o 
  12   6  13       38.48       42.65      7.94 o 
  13   6  13       20.58       14.19      6.49 o 
  -3   7  13        1.40        2.57      4.32 o 
  -2   7  13       23.46       28.74      5.31 o 
  -1   7  13       29.96       35.62      5.58 o 
   0   7  13        9.83        9.66      4.08 o 
   1   7  13      137.24      129.19      8.95 o 
   2   7  13      243.55      239.46     12.59 o 
   3   7  13        3.06        2.89      1.60 o 
   4   7  13      193.20      210.92      6.11 o 
   5   7  13       20.32       17.13      2.51 o 
   6   7  13       73.13       73.24      4.24 o 
   7   7  13       40.83       44.21      3.13 o 
   8   7  13        7.83        3.53      2.25 o 
   9   7  13      182.20      181.26      8.50 o 
  10   7  13       18.46       17.06      3.48 o 
  11   7  13      129.32      112.02     10.23 o 
  12   7  13        8.51       10.93      5.55 o 
  -2   8  13       37.15       43.44      5.83 o 
  -1   8  13       10.70        9.66      3.98 o 
   0   8  13       36.32       26.74      4.95 o 
   1   8  13        0.25       -0.18      3.17 o 
   2   8  13      292.65      276.76      9.61 o 
   3   8  13      147.76      147.43      6.25 o 
   4   8  13        0.02       -0.16      1.58 o 
   5   8  13      236.57      239.28      6.70 o 
   6   8  13       30.71       31.28      3.90 o 
   7   8  13        5.06        5.88      2.83 o 
   8   8  13       80.95       84.64      5.90 o 
   9   8  13        8.22        7.29      2.56 o 
  10   8  13      191.06      206.07      8.16 o 
  11   8  13       13.08       11.80      5.40 o 
  12   8  13       13.15       13.52      5.80 o 
  -2   9  13        6.81        7.76      4.01 o 
  -1   9  13       47.51       46.82      5.55 o 
   0   9  13       49.89       54.91      5.71 o 
   1   9  13        2.31        3.98      3.44 o 
   2   9  13       36.56       21.58      4.65 o 
   3   9  13        0.85       -0.12      2.66 o 
   4   9  13      158.54      169.11      8.43 o 
   5   9  13       12.52        8.51      3.59 o 
   6   9  13       30.93       41.86      6.05 o 
   7   9  13      221.04      234.23      8.67 o 
   8   9  13        2.24        5.63      3.34 o 
   9   9  13       56.05       51.65      8.64 o 
  10   9  13        0.86        1.50      3.04 o 
  11   9  13       91.15       98.26      9.69 o 
  -1  10  13        2.44       -2.41      3.26 o 
   0  10  13       67.53       46.03      5.25 o 
   1  10  13       72.40       90.86      6.97 o 
   2  10  13       47.86       48.96      5.61 o 
   3  10  13       40.89       44.97      4.89 o 
   4  10  13        0.34       -2.62      2.62 o 
   5  10  13      153.05      155.66     21.61 o 
   6  10  13       43.18       51.91      5.86 o 
   7  10  13       58.20       44.40      5.64 o 
   8  10  13       17.38        9.09      4.11 o 
   9  10  13        0.08        6.73      4.59 o 
  10  10  13      120.04      125.46      6.87 o 
  11  10  13        1.53        2.79      3.55 o 
   0  11  13       21.49       29.73      4.59 o 
   1  11  13       25.55       17.51      4.35 o 
   2  11  13       48.62       48.60      5.86 o 
   3  11  13        1.26       -1.62      2.80 o 
   4  11  13       60.93       74.82     10.34 o 
   5  11  13       31.15       28.53      4.74 o 
   6  11  13       24.71       19.82      5.95 o 
   7  11  13        4.19        1.87      4.01 o 
   8  11  13       18.72       18.72      5.80 o 
   9  11  13       53.52       64.90      9.15 o 
  10  11  13       32.26       22.25      6.76 o 
   2  12  13        4.13        2.60      3.41 o 
   3  12  13       55.46       62.42      5.75 o 
   4  12  13       20.09       10.81      4.32 o 
   5  12  13       39.09       37.04      6.28 o 
   6  12  13       11.37        9.30      4.62 o 
   7  12  13        3.04        5.49      4.47 o 
   8  12  13       49.08       64.81      8.87 o 
   3  -5  14       42.15       45.64      8.84 o 
   4  -5  14       14.94       25.51      7.37 o 
   5  -5  14       27.61       26.29      7.58 o 
   6  -5  14        0.25        3.26      5.58 o 
   7  -5  14        0.25        1.69      6.28 o 
   1  -4  14        1.14        0.97      4.92 o 
   2  -4  14       51.91       55.84      8.81 o 
   3  -4  14       11.08        7.67      5.28 o 
   4  -4  14        0.16        1.90      5.01 o 
   5  -4  14       11.05        3.53      5.16 o 
   6  -4  14        2.95        4.38      5.13 o 
   7  -4  14       59.38       65.99     10.02 o 
   8  -4  14       49.85       47.69      9.75 o 
   0  -3  14       88.82       71.69      8.57 o 
   1  -3  14        5.54       -0.66      4.32 o 
   2  -3  14        8.58       14.76      5.74 o 
   3  -3  14       12.23        5.83      5.01 o 
   4  -3  14        0.42        5.04      4.80 o 
   5  -3  14       60.63       66.80      9.15 o 
   6  -3  14      181.27      194.67     13.92 o 
   7  -3  14       68.21       79.48     10.32 o 
   8  -3  14       25.32       26.25      5.62 o 
   9  -3  14       12.21       18.84      7.49 o 
  10  -3  14        8.77        7.67      6.46 o 
  -1  -2  14       10.32       12.88      4.05 o 
   0  -2  14      186.73      169.59      9.00 o 
   1  -2  14       49.92       41.05      6.76 o 
   2  -2  14       17.77       10.35      4.71 o 
   3  -2  14        2.48        2.14      4.11 o 
   4  -2  14       24.32       23.42      6.04 o 
   5  -2  14        8.86       11.32      5.04 o 
   6  -2  14        5.91        6.20      5.92 o 
   7  -2  14        0.88        4.67      4.48 o 
   8  -2  14        3.88       -0.42      3.84 o 
   9  -2  14        2.29        0.45      5.10 o 
  10  -2  14       59.19       77.14      7.63 o 
  -1  -1  14        7.54        6.05      3.29 o 
   0  -1  14        0.81        5.46      3.82 o 
   1  -1  14       67.36       71.73     17.19 o 
   2  -1  14       11.56       13.03      3.74 o 
   3  -1  14        8.43       10.36      3.56 o 
   4  -1  14       40.06       39.82      6.79 o 
   5  -1  14       78.91       76.45      6.69 o 
   6  -1  14        0.53       -3.91      3.91 o 
   7  -1  14       11.48        9.79      4.19 o 
   8  -1  14       46.57       51.86      6.52 o 
   9  -1  14      101.31       88.52      8.07 o 
  10  -1  14       26.21       21.22      6.73 o 
  11  -1  14       24.17       35.93      8.38 o 
  -2   0  14       52.39       46.94      9.06 o 
  -1   0  14        6.92        7.76      6.01 o 
   0   0  14       19.16       19.70      3.54 o 
   1   0  14        1.08        2.42      2.54 o 
   2   0  14      112.16      114.95      5.99 o 
   3   0  14        0.33       -1.31      2.79 o 
   4   0  14       14.15       13.28      3.66 o 
   5   0  14       25.18       26.42      4.58 o 
   6   0  14        2.48       -0.50      3.16 o 
   7   0  14       33.33       32.07      5.17 o 
   8   0  14       37.10       27.81      5.10 o 
   9   0  14        8.96       10.62      4.26 o 
  10   0  14       84.13      105.62     11.26 o 
  11   0  14       10.28        7.64      5.95 o 
  -2   1  14        1.75       -3.08      5.04 o 
  -1   1  14        0.98       -3.35      4.77 o 
   0   1  14        1.08        5.49      5.16 o 
   1   1  14       73.01       77.07      4.40 o 
   2   1  14        0.27        2.01      2.36 o 
   3   1  14        8.41       11.06      2.84 o 
   4   1  14        2.03        2.36      2.48 o 
   5   1  14       58.09       56.16      4.62 o 
   6   1  14       51.68       54.51      5.17 o 
   7   1  14       86.65       75.58      6.69 o 
   8   1  14       19.28       13.79      4.29 o 
   9   1  14      114.20      138.04      9.15 o 
  10   1  14        1.42        1.46      3.52 o 
  11   1  14       50.65       49.72      8.69 o 
  12   1  14       15.05       19.80      6.94 o 
  -2   2  14       68.04       80.69     10.05 o 
  -1   2  14        1.69       -0.18      5.04 o 
   0   2  14       41.22       41.72      7.61 o 
   1   2  14       10.07        8.06      3.78 o 
   2   2  14       59.22       63.12      4.55 o 
   3   2  14      105.11      109.91      5.20 o 
   4   2  14       56.75       49.13      4.03 o 
   5   2  14        1.92        1.98      2.08 o 
   6   2  14       74.79       79.42      5.22 o 
   7   2  14      119.34      111.60      6.18 o 
   8   2  14        0.30       -1.42      3.06 o 
   9   2  14       52.03       50.62      6.34 o 
  10   2  14       28.30       25.79      5.95 o 
  11   2  14        3.89       -0.03      4.71 o 
  12   2  14       50.85       40.93      8.60 o 
  -2   3  14       24.23        5.58      5.74 o 
  -1   3  14       90.88       85.64      9.42 o 
   0   3  14       17.06       16.90      5.64 o 
   1   3  14       21.43       20.41      5.89 o 
   2   3  14       56.45       79.65     12.72 o 
   3   3  14        3.85        6.12      2.12 o 
   4   3  14       97.68       93.16      4.81 o 
   5   3  14        9.91       14.32      2.84 o 
   6   3  14       45.46       54.82      6.52 o 
   7   3  14      169.30      172.98      7.09 o 
   8   3  14        0.06        1.94      2.70 o 
   9   3  14       16.04        1.93      5.66 o 
  10   3  14       10.67       11.75      4.27 o 
  11   3  14       43.26       50.44      8.39 o 
  12   3  14       82.67       90.89     10.81 o 
  -2   4  14       52.79       54.03      8.03 o 
  -1   4  14        0.22        0.36      4.62 o 
   0   4  14       28.85       31.03      6.43 o 
   1   4  14       38.27       40.60      6.88 o 
   2   4  14        0.01        1.48      3.56 o 
   3   4  14       11.04       14.69      3.95 o 
   4   4  14       30.68       33.06      2.62 o 
   5   4  14       42.25       42.97      3.33 o 
   6   4  14      108.20      119.81      5.16 o 
   7   4  14       36.02       35.39      3.51 o 
   8   4  14      150.94      148.69      6.87 o 
   9   4  14       71.59       69.57      6.64 o 
  10   4  14        8.89        9.93      4.16 o 
  11   4  14       47.40       52.01      8.39 o 
  12   4  14        1.42        0.75      5.04 o 
  -2   5  14        8.22        8.42      5.34 o 
  -1   5  14       59.23       58.89      7.70 o 
   0   5  14        8.53        0.82      3.83 o 
   1   5  14       30.10       19.08      5.31 o 
   2   5  14       83.63      109.27      9.12 o 
   3   5  14       22.56       15.07      8.38 o 
   4   5  14       43.67       50.87      4.72 o 
   5   5  14       87.92       86.33      5.75 o 
   6   5  14        0.09       -0.77      1.89 o 
   7   5  14       73.64       86.00      6.47 o 
   8   5  14        4.88        1.51      2.35 o 
   9   5  14       59.56       58.07      5.11 o 
  10   5  14      192.88      179.60     21.93 o 
  11   5  14        4.42        3.92      4.77 o 
  12   5  14        0.20       -1.60      4.41 o 
  -2   6  14       84.99       73.99      8.27 o 
  -1   6  14        4.82        6.91      4.65 o 
   0   6  14        1.12        1.33      3.95 o 
   1   6  14       60.53       57.38      7.21 o 
   2   6  14       11.93        8.18      4.41 o 
   3   6  14       31.10       33.39      4.60 o 
   4   6  14       87.51       72.78      5.26 o 
   5   6  14        3.01        2.00      2.67 o 
   6   6  14       86.66       93.26      5.97 o 
   7   6  14       13.21       12.45      2.45 o 
   8   6  14       19.67       22.14      3.01 o 
   9   6  14       93.18       98.07      5.88 o 
  10   6  14       28.12       24.57      4.86 o 
  11   6  14       39.87       42.56      7.43 o 
  12   6  14        8.84        6.37      5.34 o 
  -1   7  14       36.71       32.60      6.10 o 
   0   7  14       91.25       96.08      8.30 o 
   1   7  14        4.24        1.96      3.92 o 
   2   7  14      282.82      288.43     13.92 o 
   3   7  14       44.68       35.65      6.07 o 
   4   7  14        0.32       -0.65      5.30 o 
   5   7  14       65.62       77.90      6.14 o 
   6   7  14        0.02       -1.22      2.46 o 
   7   7  14       79.59       80.45      9.14 o 
   8   7  14        9.08       11.15      2.57 o 
   9   7  14        3.98        2.71      2.44 o 
  10   7  14       46.74       45.67      5.44 o 
  11   7  14       28.51       27.83      6.64 o 
  -1   8  14        4.91        8.97      4.41 o 
   0   8  14       22.75       21.95      5.22 o 
   1   8  14       41.52       44.71      6.34 o 
   2   8  14       36.28       35.20      5.80 o 
   3   8  14       35.13       27.71      5.61 o 
   4   8  14       33.24       34.46      5.02 o 
   5   8  14        0.64        0.70      3.15 o 
   6   8  14      261.01      271.24     11.33 o 
   7   8  14       98.37      102.22      8.95 o 
   8   8  14        0.29       -1.51      4.30 o 
   9   8  14       41.02       46.74      4.28 o 
  10   8  14        4.91        4.01      3.59 o 
  11   8  14       83.90      103.63      9.72 o 
   0   9  14       28.36       37.19      6.01 o 
   1   9  14       12.04       12.62      4.41 o 
   2   9  14        1.75        3.56      3.77 o 
   3   9  14        1.91       -0.39      3.62 o 
   4   9  14        0.47        1.00      3.31 o 
   5   9  14      194.31      204.90      9.79 o 
   6   9  14       16.39       17.24      4.36 o 
   7   9  14      147.67      158.58     11.62 o 
   8   9  14       40.67       28.33      5.25 o 
   9   9  14        4.07        1.81      4.71 o 
  10   9  14       57.77       63.01      6.08 o 
   1  10  14       26.00       33.48      5.67 o 
   2  10  14       52.84       52.98      6.34 o 
   3  10  14        4.06        2.72      3.59 o 
   4  10  14       41.01       34.16      5.10 o 
   5  10  14       39.40       30.72      5.02 o 
   6  10  14       55.94       48.19      5.96 o 
   7  10  14       18.65       25.63      5.95 o 
   8  10  14       40.25       36.49      7.43 o 
   9  10  14        0.42        4.35      4.89 o 
  10  10  14       28.48       27.11      7.21 o 
   3  11  14       31.45       27.80      5.55 o 
   4  11  14        0.06        2.03      3.41 o 
   5  11  14       63.77       73.62      8.06 o 
   6  11  14       62.65       71.15      8.18 o 
   7  11  14       60.33       53.52      7.88 o 
   8  11  14       12.37        6.61      5.13 o 
   3  -3  15       10.59        9.78      5.58 o 
   4  -3  15      101.31      134.84     12.10 o 
   5  -3  15       62.52       76.94     10.23 o 
   6  -3  15       41.91       39.00      8.06 o 
   7  -3  15       29.59       20.07      6.94 o 
   2  -2  15        0.05        4.44      4.86 o 
   3  -2  15       34.05       40.42      7.27 o 
   4  -2  15       65.19       79.78      9.54 o 
   5  -2  15       29.87       20.83      6.37 o 
   6  -2  15        1.39       -1.09      4.68 o 
   7  -2  15        0.83        2.79      7.21 o 
   8  -2  15        0.35       -1.78      4.92 o 
   9  -2  15       10.51       10.11      6.13 o 
   1  -1  15        8.04        8.94      3.77 o 
   2  -1  15       12.49       23.24      5.64 o 
   3  -1  15       28.55       30.49      6.22 o 
   4  -1  15       19.46       14.94      5.25 o 
   5  -1  15       33.15       32.21      6.91 o 
   6  -1  15        0.80       -1.06      4.32 o 
   7  -1  15        0.67        0.47      7.14 o 
   8  -1  15        0.29       -2.51      3.67 o 
   9  -1  15        9.64       12.47      5.83 o 
   0   0  15        0.09       -3.74      5.86 o 
   1   0  15       12.04       10.24      3.37 o 
   2   0  15        3.36        1.27      3.04 o 
   3   0  15        9.21       10.17      3.69 o 
   4   0  15       34.26       31.64      4.91 o 
   5   0  15        4.98        7.85      4.62 o 
   6   0  15       21.04       26.07      8.69 o 
   7   0  15       13.11       11.45      4.14 o 
   8   0  15        0.50       -3.62      3.82 o 
   9   0  15       44.05       39.91      7.76 o 
  10   0  15        0.77        1.06      5.10 o 
   0   1  15        6.78        3.26      5.86 o 
   1   1  15       10.94       14.07      6.43 o 
   2   1  15       53.76       51.33      4.63 o 
   3   1  15        0.29        5.41      2.76 o 
   4   1  15        0.18       -1.08      3.15 o 
   5   1  15       46.83       58.45      7.06 o 
   6   1  15       19.51       23.24      4.51 o 
   7   1  15        0.41       -3.19      3.19 o 
   8   1  15       79.81       79.67      7.37 o 
   9   1  15        7.36       13.05      4.73 o 
  10   1  15        9.02        4.35      4.80 o 
  11   1  15        3.49        7.52      5.55 o 
   0   2  15        3.24        1.51      5.31 o 
   1   2  15       20.27        4.26      5.95 o 
   2   2  15       13.91       15.30      6.16 o 
   3   2  15        0.17        1.12      2.48 o 
   4   2  15       79.22       76.15      4.91 o 
   5   2  15        0.04        0.73      2.54 o 
   6   2  15       61.79       60.54      4.92 o 
   7   2  15       24.11       18.05      4.40 o 
   8   2  15       17.89       22.17      4.75 o 
   9   2  15        0.33        0.44      3.53 o 
  10   2  15       42.66       51.68      8.42 o 
  11   2  15       17.43        8.60      5.67 o 
   0   3  15       53.77       54.39      8.90 o 
   1   3  15        1.24       -4.29      4.29 o 
   2   3  15       34.67       41.17      7.52 o 
   3   3  15       56.90       42.53      7.79 o 
   4   3  15       12.82        7.18      5.71 o 
   5   3  15       58.34       54.85      4.29 o 
   6   3  15        5.05        5.39      2.43 o 
   7   3  15        3.87        6.32      2.90 o 
   8   3  15        7.46        6.76      3.86 o 
   9   3  15        6.37        3.59      3.80 o 
  10   3  15        1.87       10.57      5.22 o 
  11   3  15        4.29        1.48      4.68 o 
   0   4  15        5.20        5.64      5.49 o 
   1   4  15       12.73       15.00      5.98 o 
   2   4  15       22.88       21.79      6.37 o 
   3   4  15        9.49       13.16      5.46 o 
   4   4  15       26.98       36.74      7.18 o 
   5   4  15        0.36        0.21      2.09 o 
   6   4  15       36.89       36.89      4.95 o 
   7   4  15        0.30       -1.31      2.21 o 
   8   4  15        4.89        2.48      2.80 o 
   9   4  15      329.73      356.53     13.47 o 
  10   4  15       80.60       77.28      9.09 o 
  11   4  15        6.81        5.95      4.89 o 
   0   5  15       65.98       65.78      8.57 o 
   1   5  15        3.62       11.47      5.40 o 
   2   5  15       10.55        3.35      4.74 o 
   3   5  15       23.97       21.01      6.16 o 
   4   5  15        6.62        5.74      4.62 o 
   5   5  15       43.62       34.74      5.67 o 
   6   5  15        0.14       -1.52      1.91 o 
   7   5  15       39.29       46.47      5.12 o 
   8   5  15       71.43       81.05      7.82 o 
   9   5  15        0.18        3.40      3.04 o 
  10   5  15       41.90       35.17      6.76 o 
  11   5  15        0.08        0.09      4.59 o 
   0   6  15        5.08        7.40      4.95 o 
   1   6  15        0.47        0.82      4.50 o 
   2   6  15       59.52       66.56      8.30 o 
   3   6  15        3.37        5.58      4.83 o 
   4   6  15       31.20       40.78      7.18 o 
   5   6  15       47.56       56.75      8.69 o 
   6   6  15       92.23       94.77      7.88 o 
   7   6  15       19.58       23.76      3.04 o 
   8   6  15       26.63       27.78      3.80 o 
   9   6  15       10.05       10.37      3.60 o 
  10   6  15        0.28        0.15      4.26 o 
  11   6  15       56.85       54.09      8.33 o 
   1   7  15      167.66      165.33     11.68 o 
   2   7  15       24.98       36.31      6.73 o 
   3   7  15      101.00       90.38      9.18 o 
   4   7  15        7.90        5.13      4.80 o 
   5   7  15       15.31       19.67      4.67 o 
   6   7  15        8.48       11.10      4.25 o 
   7   7  15       16.03       10.18      5.09 o 
   8   7  15        2.09        1.15      2.34 o 
   9   7  15        5.84        8.39      3.34 o 
  10   7  15      131.34      137.83      9.07 o 
   1   8  15      156.73      159.26     11.26 o 
   2   8  15       60.45       52.98      7.52 o 
   3   8  15        6.84        0.15      3.95 o 
   4   8  15        0.50       -3.74      3.74 o 
   5   8  15       10.67       10.39      4.11 o 
   6   8  15        3.83        2.33      3.79 o 
   7   8  15       72.85       71.13      7.19 o 
   8   8  15       15.98       12.20      5.92 o 
   9   8  15       27.19       29.70      3.79 o 
  10   8  15       19.62       17.85      4.04 o 
   2   9  15        0.02       -0.60      4.29 o 
   3   9  15        6.14        4.08      4.26 o 
   4   9  15        0.72       -3.05      4.11 o 
   5   9  15       10.36       15.48      4.30 o 
   6   9  15      234.91      254.67     11.59 o 
   7   9  15        3.54       -0.15      4.74 o 
   8   9  15       77.00       80.78      9.75 o 
   9   9  15       10.18        8.45      5.52 o 
   4  10  15       71.73       66.26      8.09 o 
   5  10  15       45.59       57.08      7.76 o 
   6  10  15        9.86       15.55      5.49 o 
   7  10  15       30.33       22.70      6.52 o 
   4   0  16       37.53       46.31      7.00 o 
   5   0  16      107.82      107.34      9.81 o 
   6   0  16        4.87        5.61      4.65 o 
   7   0  16       22.40       25.23      5.41 o 
   8   0  16        2.94        6.04      5.28 o 
   3   1  16       12.44        5.82      3.95 o 
   4   1  16       21.35       21.54      4.33 o 
   5   1  16        0.32       -0.33      3.83 o 
   6   1  16       30.08       34.14      6.79 o 
   7   1  16        3.63       -3.35      3.35 o 
   8   1  16       76.82       75.59      9.30 o 
   2   2  16       49.14       57.50      9.72 o 
   3   2  16       58.15       46.37      9.06 o 
   4   2  16        0.31       -0.65      2.92 o 
   5   2  16       30.27       30.49      4.50 o 
   6   2  16        1.00        4.32      4.88 o 
   7   2  16       30.67       31.48      9.39 o 
   8   2  16        5.27        2.78      4.35 o 
   9   2  16       33.18       27.29      6.76 o 
   2   3  16        3.21        7.55      5.92 o 
   3   3  16       51.01       71.27      9.87 o 
   4   3  16       63.01       53.73      9.00 o 
   5   3  16       11.31       12.22      3.28 o 
   6   3  16       34.45       41.04      4.81 o 
   7   3  16        9.91        4.59      3.17 o 
   9   3  16        3.93        0.54      4.35 o 
   2   4  16        7.24        5.22      5.64 o 
   3   4  16        6.94       12.71      5.92 o 
   4   4  16        9.21       14.67      6.10 o 
   5   4  16        6.73        6.07      5.64 o 
   6   4  16        6.38        6.75      3.91 o 
   7   4  16       25.18       34.92      4.25 o 
   8   4  16        5.16        6.26      3.46 o 
   9   4  16        0.96        2.29      4.29 o 
   2   5  16        5.20        2.48      4.65 o 
   3   5  16        0.62       14.13      5.80 o 
   4   5  16       26.57       20.44      6.61 o 
   5   5  16       32.43       21.67      6.79 o 
   6   5  16       75.34       66.32     12.90 o 
   7   5  16       12.88       10.81      3.07 o 
   8   5  16       12.90       11.62      3.73 o 
   9   5  16       64.43       63.75      7.73 o 
   3   6  16        3.95        0.82      4.80 o 
   4   6  16       12.29        8.27      5.43 o 
   5   6  16       53.80       66.98      9.12 o 
   6   6  16        1.66       -2.22      4.04 o 
   7   6  16       18.42       15.12      5.23 o 
   8   6  16        0.19        4.06      9.63 o 
   9   6  16       23.85       33.86      4.84 o 
   4   7  16       77.26       65.90      8.81 o 
   5   7  16       35.71       49.63      8.48 o 
   6   7  16        4.50        5.49      4.21 o 
   7   7  16       12.89       24.12      7.06 o 
   8   7  16       11.91       12.38      6.49 o 
   5   8  16       24.32       16.42      6.28 o 
   6   8  16        3.50        3.50      4.92 o 
   7   8  16       27.87       34.99      7.52 o 
                                                 
